# Supplementary material for: Opportunity and accessibility: an environmental scan of publicly available data repositories to address disparities in healthcare decision-making
Source: Int J Equity Health. 2024 May 8;23:93. doi: 10.1186/s12939-024-02187-3 (PMC11080201; doi:10.1186/s12939-024-02187-3)
Supplement: Supplementary file 1 — Supplementary Material 1 [file 12939_2024_2187_MOESM1_ESM.xlsx]

## Sheet: Data availability
Source/Country	Name of Tool	URL	Outcome category	Specific health indicator outcome	Health indicator theme	Specific determinants of health	Determinants of health category	Health inequality metrics	Data visualization features	Downloadable data formats	Years of data available
Eurostat	Eurostat	https://ec.europa.eu/eurostat/web/main/data/database	Mortality	Life expectancy	Mortality/life expectancy	Age	Age	Years	Tables, bar graphs, line graphs, heat maps	Yes, TSV file	Varies
Eurostat	Eurostat	https://ec.europa.eu/eurostat/web/main/data/database	Mortality	Life expectancy	Mortality/life expectancy	Sex	Sex	Years	Tables, bar graphs, line graphs, heat maps	Yes, TSV file	Varies
Eurostat	Eurostat	https://ec.europa.eu/eurostat/web/main/data/database	Mortality	Life expectancy	Mortality/life expectancy	Education level	Education	Years	Tables, bar graphs, line graphs, heat maps	Yes, TSV file	Varies
Eurostat	Eurostat	https://ec.europa.eu/eurostat/web/main/data/database	Mortality	Deaths	Mortality/life expectancy	Age	Age	Crude numbers	Tables, bar graphs, line graphs, heat maps	Yes, TSV file	Varies
Eurostat	Eurostat	https://ec.europa.eu/eurostat/web/main/data/database	Mortality	Deaths	Mortality/life expectancy	Sex	Sex	Crude numbers	Tables, bar graphs, line graphs, heat maps	Yes, TSV file	Varies
Eurostat	Eurostat	https://ec.europa.eu/eurostat/web/main/data/database	Mortality	Deaths	Mortality/life expectancy	Education level	Education	Crude numbers	Tables, bar graphs, line graphs, heat maps	Yes, TSV file	Varies
Eurostat	Eurostat	https://ec.europa.eu/eurostat/web/main/data/database	Mortality	Deaths	Mortality/life expectancy	Marital status	Marital status	Crude numbers	Tables, bar graphs, line graphs, heat maps	Yes, TSV file	Varies
Eurostat	Eurostat	https://ec.europa.eu/eurostat/web/main/data/database	Mortality	Deaths	Mortality/life expectancy	Citizenship	Immigration status/language	Crude numbers	Tables, bar graphs, line graphs, heat maps	Yes, TSV file	Varies
Eurostat	Eurostat	https://ec.europa.eu/eurostat/web/main/data/database	Mortality	Deaths	Mortality/life expectancy	Country of birth	Immigration status/language	Crude numbers	Tables, bar graphs, line graphs, heat maps	Yes, TSV file	Varies
Eurostat	Eurostat	https://ec.europa.eu/eurostat/web/main/data/database	Self perceived health	Depressive symptoms	Mental health	Age	Age	Percentage	Tables, bar graphs, line graphs, heat maps	Yes, TSV file	Varies
Eurostat	Eurostat	https://ec.europa.eu/eurostat/web/main/data/database	Self perceived health	Depressive symptoms	Mental health	Sex	Sex	Percentage	Tables, bar graphs, line graphs, heat maps	Yes, TSV file	Varies
Eurostat	Eurostat	https://ec.europa.eu/eurostat/web/main/data/database	Self perceived health	Depressive symptoms	Mental health	Education level	Education	Percentage	Tables, bar graphs, line graphs, heat maps	Yes, TSV file	Varies
Eurostat	Eurostat	https://ec.europa.eu/eurostat/web/main/data/database	Self perceived health	Depressive symptoms	Mental health	Income quintile	Income	Percentage	Tables, bar graphs, line graphs, heat maps	Yes, TSV file	Varies
Eurostat	Eurostat	https://ec.europa.eu/eurostat/web/main/data/database	Self perceived health	Depressive symptoms	Mental health	Urbanisation	Urbanisation	Percentage	Tables, bar graphs, line graphs, heat maps	Yes, TSV file	Varies
Eurostat	Eurostat	https://ec.europa.eu/eurostat/web/main/data/database	Self perceived health	Self-perceived health	Self-perceived/self-reported health	Age	Age	Percentage	Tables, bar graphs, line graphs, heat maps	Yes, TSV file	Varies
Eurostat	Eurostat	https://ec.europa.eu/eurostat/web/main/data/database	Self perceived health	Self-perceived health	Self-perceived/self-reported health	Sex	Sex	Percentage	Tables, bar graphs, line graphs, heat maps	Yes, TSV file	Varies
Eurostat	Eurostat	https://ec.europa.eu/eurostat/web/main/data/database	Self perceived health	Self-perceived health	Self-perceived/self-reported health	Education level	Education	Percentage	Tables, bar graphs, line graphs, heat maps	Yes, TSV file	Varies
Eurostat	Eurostat	https://ec.europa.eu/eurostat/web/main/data/database	Self perceived health	Self-perceived health	Self-perceived/self-reported health	Income quintile	Income	Percentage	Tables, bar graphs, line graphs, heat maps	Yes, TSV file	Varies
Eurostat	Eurostat	https://ec.europa.eu/eurostat/web/main/data/database	Self perceived health	Self-perceived health	Self-perceived/self-reported health	Urbanisation	Urbanisation	Percentage	Tables, bar graphs, line graphs, heat maps	Yes, TSV file	Varies
Eurostat	Eurostat	https://ec.europa.eu/eurostat/web/main/data/database	Self perceived health	Self-perceived health	Self-perceived/self-reported health	Labour status	Employment status	Percentage	Tables, bar graphs, line graphs, heat maps	Yes, TSV file	Varies
Eurostat	Eurostat	https://ec.europa.eu/eurostat/web/main/data/database	Self perceived health	Self-perceived health	Self-perceived/self-reported health	Citizenship	Immigration status/language	Percentage	Tables, bar graphs, line graphs, heat maps	Yes, TSV file	Varies
Eurostat	Eurostat	https://ec.europa.eu/eurostat/web/main/data/database	Self perceived health	Self-perceived health	Self-perceived/self-reported health	Country of birth	Immigration status/language	Percentage	Tables, bar graphs, line graphs, heat maps	Yes, TSV file	Varies
Eurostat	Eurostat	https://ec.europa.eu/eurostat/web/main/data/database	Self perceived health	Bodily pain	Self-perceived/self-reported health	Age	Age	Percentage	Tables, bar graphs, line graphs, heat maps	Yes, TSV file	Varies
Eurostat	Eurostat	https://ec.europa.eu/eurostat/web/main/data/database	Self perceived health	Bodily pain	Self-perceived/self-reported health	Sex	Sex	Percentage	Tables, bar graphs, line graphs, heat maps	Yes, TSV file	Varies
Eurostat	Eurostat	https://ec.europa.eu/eurostat/web/main/data/database	Self perceived health	Bodily pain	Self-perceived/self-reported health	Education level	Education	Percentage	Tables, bar graphs, line graphs, heat maps	Yes, TSV file	Varies
Eurostat	Eurostat	https://ec.europa.eu/eurostat/web/main/data/database	Self perceived health	Bodily pain	Self-perceived/self-reported health	Activity limitation	Activity limitation	Percentage	Tables, bar graphs, line graphs, heat maps	Yes, TSV file	Varies
Eurostat	Eurostat	https://ec.europa.eu/eurostat/web/main/data/database	Self perceived health	Bodily pain	Self-perceived/self-reported health	Citizenship	Immigration status/language	Percentage	Tables, bar graphs, line graphs, heat maps	Yes, TSV file	Varies
Eurostat	Eurostat	https://ec.europa.eu/eurostat/web/main/data/database	Self perceived health	Bodily pain	Self-perceived/self-reported health	Country of birth	Immigration status/language	Percentage	Tables, bar graphs, line graphs, heat maps	Yes, TSV file	Varies
Eurostat	Eurostat	https://ec.europa.eu/eurostat/web/main/data/database	Health status	Functional and activity limitations	Functional limitation	Age	Age	Percentage	Tables, bar graphs, line graphs, heat maps	Yes, TSV file	Varies
Eurostat	Eurostat	https://ec.europa.eu/eurostat/web/main/data/database	Health status	Functional and activity limitations	Functional limitation	Sex	Sex	Percentage	Tables, bar graphs, line graphs, heat maps	Yes, TSV file	Varies
Eurostat	Eurostat	https://ec.europa.eu/eurostat/web/main/data/database	Health status	Functional and activity limitations	Functional limitation	Education level	Education	Percentage	Tables, bar graphs, line graphs, heat maps	Yes, TSV file	Varies
Eurostat	Eurostat	https://ec.europa.eu/eurostat/web/main/data/database	Health status	Functional and activity limitations	Functional limitation	Activity limitation	Activity limitation	Percentage	Tables, bar graphs, line graphs, heat maps	Yes, TSV file	Varies
Eurostat	Eurostat	https://ec.europa.eu/eurostat/web/main/data/database	Health status	Functional and activity limitations	Functional limitation	Citizenship	Immigration status/language	Percentage	Tables, bar graphs, line graphs, heat maps	Yes, TSV file	Varies
Eurostat	Eurostat	https://ec.europa.eu/eurostat/web/main/data/database	Health status	Functional and activity limitations	Functional limitation	Country of birth	Immigration status/language	Percentage	Tables, bar graphs, line graphs, heat maps	Yes, TSV file	Varies
Eurostat	Eurostat	https://ec.europa.eu/eurostat/web/main/data/database	Health status	Functional and activity limitations	Functional limitation	Urbanisation	Urbanisation	Percentage	Tables, bar graphs, line graphs, heat maps	Yes, TSV file	Varies
Eurostat	Eurostat	https://ec.europa.eu/eurostat/web/main/data/database	Chronic morbidity	Self-reported chronic morbidity	Self-perceived/self-reported health	Age	Age	Percentage	Tables, bar graphs, line graphs, heat maps	Yes, TSV file	Varies
Eurostat	Eurostat	https://ec.europa.eu/eurostat/web/main/data/database	Chronic morbidity	Self-reported chronic morbidity	Self-perceived/self-reported health	Sex	Sex	Percentage	Tables, bar graphs, line graphs, heat maps	Yes, TSV file	Varies
Eurostat	Eurostat	https://ec.europa.eu/eurostat/web/main/data/database	Chronic morbidity	Self-reported chronic morbidity	Self-perceived/self-reported health	Education level	Education	Percentage	Tables, bar graphs, line graphs, heat maps	Yes, TSV file	Varies
Eurostat	Eurostat	https://ec.europa.eu/eurostat/web/main/data/database	Chronic morbidity	Self-reported chronic morbidity	Self-perceived/self-reported health	Activity limitation	Activity limitation	Percentage	Tables, bar graphs, line graphs, heat maps	Yes, TSV file	Varies
Eurostat	Eurostat	https://ec.europa.eu/eurostat/web/main/data/database	Chronic morbidity	Self-reported chronic morbidity	Self-perceived/self-reported health	Citizenship	Immigration status/language	Percentage	Tables, bar graphs, line graphs, heat maps	Yes, TSV file	Varies
Eurostat	Eurostat	https://ec.europa.eu/eurostat/web/main/data/database	Chronic morbidity	Self-reported chronic morbidity	Self-perceived/self-reported health	Country of birth	Immigration status/language	Percentage	Tables, bar graphs, line graphs, heat maps	Yes, TSV file	Varies
Eurostat	Eurostat	https://ec.europa.eu/eurostat/web/main/data/database	Chronic morbidity	Self-reported chronic morbidity	Self-perceived/self-reported health	Urbanisation	Urbanisation	Percentage	Tables, bar graphs, line graphs, heat maps	Yes, TSV file	Varies
Eurostat	Eurostat	https://ec.europa.eu/eurostat/web/main/data/database	Chronic morbidity	Self-reported chronic morbidity	Self-perceived/self-reported health	Labour status	Employment status	Percentage	Tables, bar graphs, line graphs, heat maps	Yes, TSV file	Varies
Eurostat	Eurostat	https://ec.europa.eu/eurostat/web/main/data/database	Work absence	Absence due to personal health problems	Absenteeism	Age	Age	Percentage	Tables, bar graphs, line graphs, heat maps	Yes, TSV file	Varies
Eurostat	Eurostat	https://ec.europa.eu/eurostat/web/main/data/database	Work absence	Absence due to personal health problems	Absenteeism	Sex	Sex	Percentage	Tables, bar graphs, line graphs, heat maps	Yes, TSV file	Varies
Eurostat	Eurostat	https://ec.europa.eu/eurostat/web/main/data/database	Work absence	Absence due to personal health problems	Absenteeism	Education level	Education	Percentage	Tables, bar graphs, line graphs, heat maps	Yes, TSV file	Varies
Eurostat	Eurostat	https://ec.europa.eu/eurostat/web/main/data/database	Work absence	Absence due to personal health problems	Absenteeism	Urbanisation	Urbanisation	Percentage	Tables, bar graphs, line graphs, heat maps	Yes, TSV file	Varies
Eurostat	Eurostat	https://ec.europa.eu/eurostat/web/main/data/database	Work absence	Absence due to personal health problems	Absenteeism	Activity limitation	Activity limitation	Percentage	Tables, bar graphs, line graphs, heat maps	Yes, TSV file	Varies
Eurostat	Eurostat	https://ec.europa.eu/eurostat/web/main/data/database	Disability	Disability	Functional limitation	Age	Age	Percentage	Tables, bar graphs, line graphs, heat maps	Yes, TSV file	Varies
Eurostat	Eurostat	https://ec.europa.eu/eurostat/web/main/data/database	Disability	Disability	Functional limitation	Sex	Sex	Percentage	Tables, bar graphs, line graphs, heat maps	Yes, TSV file	Varies
Eurostat	Eurostat	https://ec.europa.eu/eurostat/web/main/data/database	Disability	Disability	Functional limitation	Marital status	Marital status	Percentage	Tables, bar graphs, line graphs, heat maps	Yes, TSV file	Varies
Eurostat	Eurostat	https://ec.europa.eu/eurostat/web/main/data/database	Disability	Disability	Functional limitation	Household composition	Living arrangement	Percentage	Tables, bar graphs, line graphs, heat maps	Yes, TSV file	Varies
Eurostat	Eurostat	https://ec.europa.eu/eurostat/web/main/data/database	Disability	Disability	Functional limitation	Urbanisation	Urbanisation	Percentage	Tables, bar graphs, line graphs, heat maps	Yes, TSV file	Varies
Eurostat	Eurostat	https://ec.europa.eu/eurostat/web/main/data/database	Disability	Disability	Functional limitation	Labor status	Employment status	Percentage	Tables, bar graphs, line graphs, heat maps	Yes, TSV file	Varies
Eurostat	Eurostat	https://ec.europa.eu/eurostat/web/main/data/database	Disability	Disability	Functional limitation	Income quintile	Income	Percentage	Tables, bar graphs, line graphs, heat maps	Yes, TSV file	Varies
Eurostat	Eurostat	https://ec.europa.eu/eurostat/web/main/data/database	Disability	Disability	Functional limitation	Education level	Education	Percentage	Tables, bar graphs, line graphs, heat maps	Yes, TSV file	Varies
OECD	OECD.Stat	https://stats.oecd.org/#	Health status	Malignant neoplasms	Cancer	Sex	Sex	Rate per 100,000	Tables	Yes, CSV file, PC axis, XML	Varies
OECD	OECD.Stat	https://stats.oecd.org/#	Health status	Malignant neoplasms of the colon	Cancer	Sex	Sex	Rate per 100,000	Tables	Yes, CSV file, PC axis, XML	Varies
OECD	OECD.Stat	https://stats.oecd.org/#	Health status	Malignant neoplasms lung	Cancer	Sex	Sex	Rate per 100,000	Tables	Yes, CSV file, PC axis, XML	Varies
OECD	OECD.Stat	https://stats.oecd.org/#	Health status	Perceived health status	Self-perceived/self-reported health	Sex	Sex	Percentage, rate per 100,000, crude numbers	Tables	Yes, CSV file, PC axis, XML	Varies
OECD	OECD.Stat	https://stats.oecd.org/#	Health status	Perceived health status	Self-perceived/self-reported health	Income quintile	Income	Percentage	Tables	Yes, CSV file, PC axis, XML	Varies
OECD	OECD.Stat	https://stats.oecd.org/#	Health status	Perceived health status	Self-perceived/self-reported health	Education level	Education	Percentage	Tables	Yes, CSV file, PC axis, XML	Varies
OECD	OECD.Stat	https://stats.oecd.org/#	Mortality	All causes of death	Mortality/life expectancy	Sex	Sex	Rate per 100,000, crude numbers, standardised rate per 100,000	Tables	Yes, CSV file, PC axis, XML	Varies
OECD	OECD.Stat	https://stats.oecd.org/#	Mortality	Deaths due to parasitic and infectious diseases	Mortality/life expectancy	Sex	Sex	Rate per 100,000, crude numbers, standardised rate per 100,000	Tables	Yes, CSV file, PC axis, XML	Varies
OECD	OECD.Stat	https://stats.oecd.org/#	Mortality	Deaths due to malignant neoplasms	Mortality/life expectancy	Sex	Sex	Rate per 100,000, crude numbers, standardised rate per 100,000	Tables	Yes, CSV file, PC axis, XML	Varies
OECD	OECD.Stat	https://stats.oecd.org/#	Mortality	Deaths due to disease of the blood and blood forming organs	Mortality/life expectancy	Sex	Sex	Rate per 100,000, crude numbers, standardised rate per 100,000	Tables	Yes, CSV file, PC axis, XML	Varies
OECD	OECD.Stat	https://stats.oecd.org/#	Mortality	Deaths due to endocrine and metabolic diseases	Mortality/life expectancy	Sex	Sex	Rate per 100,000, crude numbers, standardised rate per 100,000	Tables	Yes, CSV file, PC axis, XML	Varies
OECD	OECD.Stat	https://stats.oecd.org/#	Mortality	Deaths due to mental and behavioural diseases	Mortality/life expectancy	Sex	Sex	Rate per 100,000, crude numbers, standardised rate per 100,000	Tables	Yes, CSV file, PC axis, XML	Varies
OECD	OECD.Stat	https://stats.oecd.org/#	Mortality	Deaths due to diseases of the nervous system	Mortality/life expectancy	Sex	Sex	Rate per 100,000, crude numbers, standardised rate per 100,000	Tables	Yes, CSV file, PC axis, XML	Varies
OECD	OECD.Stat	https://stats.oecd.org/#	Mortality	Deaths due to diseases of the circulatory system	Mortality/life expectancy	Sex	Sex	Rate per 100,000, crude numbers, standardised rate per 100,000	Tables	Yes, CSV file, PC axis, XML	Varies
OECD	OECD.Stat	https://stats.oecd.org/#	Mortality	Deaths due to diseases of the respiratory system	Mortality/life expectancy	Sex	Sex	Rate per 100,000, crude numbers, standardised rate per 100,000	Tables	Yes, CSV file, PC axis, XML	Varies
OECD	OECD.Stat	https://stats.oecd.org/#	Mortality	Deaths due to diseases of the digestive system	Mortality/life expectancy	Sex	Sex	Rate per 100,000, crude numbers, standardised rate per 100,000	Tables	Yes, CSV file, PC axis, XML	Varies
OECD	OECD.Stat	https://stats.oecd.org/#	Mortality	Deaths due to diseases of the skin	Mortality/life expectancy	Sex	Sex	Rate per 100,000, crude numbers, standardised rate per 100,000	Tables	Yes, CSV file, PC axis, XML	Varies
OECD	OECD.Stat	https://stats.oecd.org/#	Mortality	Deaths due to diseases of the muscoloskeletal system	Mortality/life expectancy	Sex	Sex	Rate per 100,000, crude numbers, standardised rate per 100,000	Tables	Yes, CSV file, PC axis, XML	Varies
OECD	OECD.Stat	https://stats.oecd.org/#	Mortality	Deaths due to diseases of the genitourinary system	Mortality/life expectancy	Sex	Sex	Rate per 100,000, crude numbers, standardised rate per 100,000	Tables	Yes, CSV file, PC axis, XML	Varies
OECD	OECD.Stat	https://stats.oecd.org/#	Mortality	Deaths due to injuries and self-harm	Mortality/life expectancy	Sex	Sex	Rate per 100,000, crude numbers, standardised rate per 100,000	Tables	Yes, CSV file, PC axis, XML	Varies
OECD	OECD.Stat	https://stats.oecd.org/#	Mortality	Deaths due to congenital conditions	Mortality/life expectancy	Sex	Sex	Rate per 100,000, crude numbers, standardised rate per 100,000	Tables	Yes, CSV file, PC axis, XML	Varies
OECD	OECD.Stat	https://stats.oecd.org/#	Health status	Life expectancy	Mortality/life expectancy	Sex	Sex	Years	Tables	Yes, CSV file, PC axis, XML	Varies
IGME	UN Inter-agency Group for Child Mortality Estimation	https://childmortality.org/about	Mortality	Child mortality	Mortality/life expectancy	Age	Age	Rate per 1000, crude numbers	Tables, line graphs	Yes, CSV	Varies
IGME	UN Inter-agency Group for Child Mortality Estimation	https://childmortality.org/about	Mortality	Child mortality	Mortality/life expectancy	Wealth quintile	Deprivation	Rate per 1000, crude numbers	Tables, line graphs	Yes, CSV	Varies
IGME	UN Inter-agency Group for Child Mortality Estimation	https://childmortality.org/about	Mortality	Child mortality	Mortality/life expectancy	Sex	Sex	Rate per 1000, crude numbers	Tables, line graphs	Yes, CSV	Varies
UN SDG	SDG Global Database	https://unstats.un.org/sdgs/dataportal	HIV	New HIV infections	Infectious disease	Age	Age	Rate per 1000	Tables	Yes, excel	Varies depending on country
UN SDG	SDG Global Database	https://unstats.un.org/sdgs/dataportal	HIV	New HIV infections	Infectious disease	Sex	Sex	Rate per 1000	Tables	Yes, excel	Varies depending on country
UN SDG	SDG Global Database	https://unstats.un.org/sdgs/dataportal	Hepatitis B	Hepatitis B prevalence	Infectious disease	Age	Age	Percentage	Tables	Yes, excel	Varies depending on country
UN SDG	SDG Global Database	https://unstats.un.org/sdgs/dataportal	Mortality	Deaths due to non-communicable disease	Mortality/life expectancy	Sex	Sex	Crude numbers	Tables	Yes, excel	Varies depending on country
UN SDG	SDG Global Database	https://unstats.un.org/sdgs/dataportal	Mortality	Suicide	Mortality/life expectancy	Sex	Sex	Rate per 100,000, crude numbers	Tables	Yes, excel	Varies depending on country
World Bank	DataBank	https://databank.worldbank.org/source/health-nutrition-and-population-statistics	Mortality	Deaths due to different causes	Mortality/life expectancy	Sex	Sex	Rate per 1000	Tables, bar charts, maps	Yes, excel, CSV, txt	Varies depending on country
World Bank	DataBank	https://databank.worldbank.org/source/health-nutrition-and-population-statistics	Morbidity	HIV	Infectious disease	Age	Age	Rate per 1000	Tables, bar charts, maps	Yes, excel, CSV, txt	Varies depending on country
World Bank	DataBank	https://databank.worldbank.org/source/health-nutrition-and-population-statistics	Life expectancy	Life expectancy	Mortality/life expectancy	Sex	Sex	Rate per 1000	Tables, bar charts, maps	Yes, excel, CSV, txt	Varies depending on country
Australia	Australia's health performance framework	https://www.aihw.gov.au/reports-data/australias-health-performance/australias-health-performance-framework	Deaths	Infant and young child mortality	Mortality/life expectancy	Age	Age	Crude rate per 100,000, crude numbers	Bar graphs, tables	Yes, excel	2008-2020
Australia	Australia's health performance framework	https://www.aihw.gov.au/reports-data/australias-health-performance/australias-health-performance-framework	Deaths	Infant and young child mortality	Mortality/life expectancy	Sex	Sex	Crude rate per 100,000, crude numbers	Bar graphs, tables	Yes, excel	2008-2020
Australia	Australia's health performance framework	https://www.aihw.gov.au/reports-data/australias-health-performance/australias-health-performance-framework	Deaths	Infant and young child mortality	Mortality/life expectancy	Geography	Geography	Crude rate per 100,000, crude numbers	Line graphs, tables	Yes, excel	2008-2020
Australia	Australia's health performance framework	https://www.aihw.gov.au/reports-data/australias-health-performance/australias-health-performance-framework	Deaths	Infant and young child mortality	Mortality/life expectancy	Remoteness	Urbanisation	Crude rate per 100,000, crude numbers	Bar graphs, tables	Yes, excel	2011-2020
Australia	Australia's health performance framework	https://www.aihw.gov.au/reports-data/australias-health-performance/australias-health-performance-framework	Deaths	Infant and young child mortality	Mortality/life expectancy	Indigenous status	Indigenous status	Crude rate per 100,000, crude numbers	Bar graphs, tables	Yes, excel	2008-2020
Australia	Australia's health performance framework	https://www.aihw.gov.au/reports-data/australias-health-performance/australias-health-performance-framework	Deaths	Life expectancy at birth	Mortality/life expectancy	Sex	Sex	Crude rate per 100,000, crude numbers	Bar graphs, tables	Yes, excel	2009-2020
Australia	Australia's health performance framework	https://www.aihw.gov.au/reports-data/australias-health-performance/australias-health-performance-framework	Deaths	Life expectancy at birth	Mortality/life expectancy	Geography	Geography	Crude rate per 100,000, crude numbers	Line graphs, tables	Yes, excel	2009-2020
Australia	Australia's health performance framework	https://www.aihw.gov.au/reports-data/australias-health-performance/australias-health-performance-framework	Deaths	All causes of death	Mortality/life expectancy	Sex	Sex	Age standardized rate, crude numbers	Bar graphs, tables	Yes, excel	2008-2020
Australia	Australia's health performance framework	https://www.aihw.gov.au/reports-data/australias-health-performance/australias-health-performance-framework	Deaths	All causes of death	Mortality/life expectancy	Geography	Geography	Crude rate per 100,000, crude numbers	Line graphs, tables	Yes, excel	2008-2020
Australia	Australia's health performance framework	https://www.aihw.gov.au/reports-data/australias-health-performance/australias-health-performance-framework	Deaths	All causes of death	Mortality/life expectancy	Indigenous status	Indigenous status	Age standardized rate, crude numbers	Bar graphs, tables	Yes, excel	2016-2020
Australia	Australia's health performance framework	https://www.aihw.gov.au/reports-data/australias-health-performance/australias-health-performance-framework	Deaths	Perinatal conditions	Mortality/life expectancy	Sex	Sex	Age standardized rate, crude numbers	Bar graphs, tables	Yes, excel	2008-2020
Australia	Australia's health performance framework	https://www.aihw.gov.au/reports-data/australias-health-performance/australias-health-performance-framework	Deaths	Perinatal conditions	Mortality/life expectancy	Geography	Geography	Crude rate per 100,000, crude numbers	Line graphs, tables	Yes, excel	2008-2020
Australia	Australia's health performance framework	https://www.aihw.gov.au/reports-data/australias-health-performance/australias-health-performance-framework	Deaths	Perinatal conditions	Mortality/life expectancy	Indigenous status	Indigenous status	Age standardized rate, crude numbers	Bar graphs, tables	Yes, excel	2016-2020
Australia	Australia's health performance framework	https://www.aihw.gov.au/reports-data/australias-health-performance/australias-health-performance-framework	Deaths	Infectious and parasitic diseases	Mortality/life expectancy	Sex	Sex	Age standardized rate, crude numbers	Bar graphs, tables	Yes, excel	2008-2020
Australia	Australia's health performance framework	https://www.aihw.gov.au/reports-data/australias-health-performance/australias-health-performance-framework	Deaths	Infectious and parasitic diseases	Mortality/life expectancy	Geography	Geography	Crude rate per 100,000, crude numbers	Line graphs, tables	Yes, excel	2008-2020
Australia	Australia's health performance framework	https://www.aihw.gov.au/reports-data/australias-health-performance/australias-health-performance-framework	Deaths	Infectious and parasitic diseases	Mortality/life expectancy	Indigenous status	Indigenous status	Age standardized rate, crude numbers	Bar graphs, tables	Yes, excel	2016-2020
Australia	Australia's health performance framework	https://www.aihw.gov.au/reports-data/australias-health-performance/australias-health-performance-framework	Deaths	Circulatory diseases	Mortality/life expectancy	Sex	Sex	Age standardized rate, crude numbers	Bar graphs, tables	Yes, excel	2008-2020
Australia	Australia's health performance framework	https://www.aihw.gov.au/reports-data/australias-health-performance/australias-health-performance-framework	Deaths	Circulatory diseases	Mortality/life expectancy	Geography	Geography	Crude rate per 100,000, crude numbers	Line graphs, tables	Yes, excel	2008-2020
Australia	Australia's health performance framework	https://www.aihw.gov.au/reports-data/australias-health-performance/australias-health-performance-framework	Deaths	Circulatory diseases	Mortality/life expectancy	Indigenous status	Indigenous status	Age standardized rate, crude numbers	Bar graphs, tables	Yes, excel	2016-2020
Australia	Australia's health performance framework	https://www.aihw.gov.au/reports-data/australias-health-performance/australias-health-performance-framework	Deaths	Congenital malformations	Mortality/life expectancy	Sex	Sex	Age standardized rate, crude numbers	Bar graphs, tables	Yes, excel	2008-2020
Australia	Australia's health performance framework	https://www.aihw.gov.au/reports-data/australias-health-performance/australias-health-performance-framework	Deaths	Congenital malformations	Mortality/life expectancy	Geography	Geography	Crude rate per 100,000, crude numbers	Line graphs, tables	Yes, excel	2008-2020
Australia	Australia's health performance framework	https://www.aihw.gov.au/reports-data/australias-health-performance/australias-health-performance-framework	Deaths	Congenital malformations	Mortality/life expectancy	Indigenous status	Indigenous status	Age standardized rate, crude numbers	Bar graphs, tables	Yes, excel	2016-2020
Australia	Australia's health performance framework	https://www.aihw.gov.au/reports-data/australias-health-performance/australias-health-performance-framework	Deaths	COVID-19	COVID-19	Sex	Sex	Age standardized rate, crude numbers	Bar graphs, tables	Yes, excel	2019-2020
Australia	Australia's health performance framework	https://www.aihw.gov.au/reports-data/australias-health-performance/australias-health-performance-framework	Deaths	COVID-19	COVID-19	Geography	Geography	Crude rate per 100,000, crude numbers	Line graphs, tables	Yes, excel	2019-2020
Australia	Australia's health performance framework	https://www.aihw.gov.au/reports-data/australias-health-performance/australias-health-performance-framework	Deaths	COVID-19	COVID-19	Indigenous status	Indigenous status	Age standardized rate, crude numbers	Bar graphs, tables	Yes, excel	2019-2020
Australia	Australia's health performance framework	https://www.aihw.gov.au/reports-data/australias-health-performance/australias-health-performance-framework	Deaths	Digestive diseases	Mortality/life expectancy	Sex	Sex	Age standardized rate, crude numbers	Bar graphs, tables	Yes, excel	2008-2020
Australia	Australia's health performance framework	https://www.aihw.gov.au/reports-data/australias-health-performance/australias-health-performance-framework	Deaths	Digestive diseases	Mortality/life expectancy	Geography	Geography	Crude rate per 100,000, crude numbers	Line graphs, tables	Yes, excel	2008-2020
Australia	Australia's health performance framework	https://www.aihw.gov.au/reports-data/australias-health-performance/australias-health-performance-framework	Deaths	Digestive diseases	Mortality/life expectancy	Indigenous status	Indigenous status	Age standardized rate, crude numbers	Bar graphs, tables	Yes, excel	2016-2020
Australia	Australia's health performance framework	https://www.aihw.gov.au/reports-data/australias-health-performance/australias-health-performance-framework	Deaths	Blood and immune disorders	Mortality/life expectancy	Sex	Sex	Age standardized rate, crude numbers	Bar graphs, tables	Yes, excel	2008-2020
Australia	Australia's health performance framework	https://www.aihw.gov.au/reports-data/australias-health-performance/australias-health-performance-framework	Deaths	Blood and immune disorders	Mortality/life expectancy	Geography	Geography	Crude rate per 100,000, crude numbers	Line graphs, tables	Yes, excel	2008-2020
Australia	Australia's health performance framework	https://www.aihw.gov.au/reports-data/australias-health-performance/australias-health-performance-framework	Deaths	Blood and immune disorders	Mortality/life expectancy	Indigenous status	Indigenous status	Age standardized rate, crude numbers	Bar graphs, tables	Yes, excel	2016-2020
Australia	Australia's health performance framework	https://www.aihw.gov.au/reports-data/australias-health-performance/australias-health-performance-framework	Deaths	Ear and mastoid diseases	Mortality/life expectancy	Sex	Sex	Age standardized rate, crude numbers	Bar graphs, tables	Yes, excel	2008-2020
Australia	Australia's health performance framework	https://www.aihw.gov.au/reports-data/australias-health-performance/australias-health-performance-framework	Deaths	Ear and mastoid diseases	Mortality/life expectancy	Geography	Geography	Crude rate per 100,000, crude numbers	Line graphs, tables	Yes, excel	2008-2020
Australia	Australia's health performance framework	https://www.aihw.gov.au/reports-data/australias-health-performance/australias-health-performance-framework	Deaths	Ear and mastoid diseases	Mortality/life expectancy	Indigenous status	Indigenous status	Age standardized rate, crude numbers	Bar graphs, tables	Yes, excel	2016-2020
Australia	Australia's health performance framework	https://www.aihw.gov.au/reports-data/australias-health-performance/australias-health-performance-framework	Deaths	Eye and adnexa diseases	Mortality/life expectancy	Sex	Sex	Age standardized rate, crude numbers	Bar graphs, tables	Yes, excel	2008-2020
Australia	Australia's health performance framework	https://www.aihw.gov.au/reports-data/australias-health-performance/australias-health-performance-framework	Deaths	Eye and adnexa diseases	Mortality/life expectancy	Geography	Geography	Crude rate per 100,000, crude numbers	Line graphs, tables	Yes, excel	2008-2020
Australia	Australia's health performance framework	https://www.aihw.gov.au/reports-data/australias-health-performance/australias-health-performance-framework	Deaths	Eye and adnexa diseases	Mortality/life expectancy	Indigenous status	Indigenous status	Age standardized rate, crude numbers	Bar graphs, tables	Yes, excel	2016-2020
Australia	Australia's health performance framework	https://www.aihw.gov.au/reports-data/australias-health-performance/australias-health-performance-framework	Deaths	Genitourinary diseases	Mortality/life expectancy	Sex	Sex	Age standardized rate, crude numbers	Bar graphs, tables	Yes, excel	2008-2020
Australia	Australia's health performance framework	https://www.aihw.gov.au/reports-data/australias-health-performance/australias-health-performance-framework	Deaths	Genitourinary diseases	Mortality/life expectancy	Geography	Geography	Crude rate per 100,000, crude numbers	Line graphs, tables	Yes, excel	2008-2020
Australia	Australia's health performance framework	https://www.aihw.gov.au/reports-data/australias-health-performance/australias-health-performance-framework	Deaths	Genitourinary diseases	Mortality/life expectancy	Indigenous status	Indigenous status	Age standardized rate, crude numbers	Bar graphs, tables	Yes, excel	2016-2020
Australia	Australia's health performance framework	https://www.aihw.gov.au/reports-data/australias-health-performance/australias-health-performance-framework	Deaths	Musculoskeletal diseases	Mortality/life expectancy	Sex	Sex	Age standardized rate, crude numbers	Bar graphs, tables	Yes, excel	2008-2020
Australia	Australia's health performance framework	https://www.aihw.gov.au/reports-data/australias-health-performance/australias-health-performance-framework	Deaths	Musculoskeletal diseases	Mortality/life expectancy	Geography	Geography	Crude rate per 100,000, crude numbers	Line graphs, tables	Yes, excel	2008-2020
Australia	Australia's health performance framework	https://www.aihw.gov.au/reports-data/australias-health-performance/australias-health-performance-framework	Deaths	Musculoskeletal diseases	Mortality/life expectancy	Indigenous status	Indigenous status	Age standardized rate, crude numbers	Bar graphs, tables	Yes, excel	2016-2020
Australia	Australia's health performance framework	https://www.aihw.gov.au/reports-data/australias-health-performance/australias-health-performance-framework	Deaths	Skin diseases	Mortality/life expectancy	Sex	Sex	Age standardized rate, crude numbers	Bar graphs, tables	Yes, excel	2008-2020
Australia	Australia's health performance framework	https://www.aihw.gov.au/reports-data/australias-health-performance/australias-health-performance-framework	Deaths	Skin diseases	Mortality/life expectancy	Geography	Geography	Crude rate per 100,000, crude numbers	Line graphs, tables	Yes, excel	2008-2020
Australia	Australia's health performance framework	https://www.aihw.gov.au/reports-data/australias-health-performance/australias-health-performance-framework	Deaths	Skin diseases	Mortality/life expectancy	Indigenous status	Indigenous status	Age standardized rate, crude numbers	Bar graphs, tables	Yes, excel	2016-2020
Australia	Australia's health performance framework	https://www.aihw.gov.au/reports-data/australias-health-performance/australias-health-performance-framework	Deaths	Endocrine, nutritional and metabolic diseases	Mortality/life expectancy	Sex	Sex	Age standardized rate, crude numbers	Bar graphs, tables	Yes, excel	2008-2020
Australia	Australia's health performance framework	https://www.aihw.gov.au/reports-data/australias-health-performance/australias-health-performance-framework	Deaths	Endocrine, nutritional and metabolic diseases	Mortality/life expectancy	Geography	Geography	Crude rate per 100,000, crude numbers	Line graphs, tables	Yes, excel	2008-2020
Australia	Australia's health performance framework	https://www.aihw.gov.au/reports-data/australias-health-performance/australias-health-performance-framework	Deaths	Endocrine, nutritional and metabolic diseases	Mortality/life expectancy	Indigenous status	Indigenous status	Age standardized rate, crude numbers	Bar graphs, tables	Yes, excel	2016-2020
Australia	Australia's health performance framework	https://www.aihw.gov.au/reports-data/australias-health-performance/australias-health-performance-framework	Deaths	External causes	Mortality/life expectancy	Sex	Sex	Age standardized rate, crude numbers	Bar graphs, tables	Yes, excel	2008-2020
Australia	Australia's health performance framework	https://www.aihw.gov.au/reports-data/australias-health-performance/australias-health-performance-framework	Deaths	External causes	Mortality/life expectancy	Geography	Geography	Crude rate per 100,000, crude numbers	Line graphs, tables	Yes, excel	2008-2020
Australia	Australia's health performance framework	https://www.aihw.gov.au/reports-data/australias-health-performance/australias-health-performance-framework	Deaths	External causes	Mortality/life expectancy	Indigenous status	Indigenous status	Age standardized rate, crude numbers	Bar graphs, tables	Yes, excel	2016-2020
Australia	Australia's health performance framework	https://www.aihw.gov.au/reports-data/australias-health-performance/australias-health-performance-framework	Deaths	Mental and behavioural disorders	Mortality/life expectancy	Sex	Sex	Age standardized rate, crude numbers	Bar graphs, tables	Yes, excel	2008-2020
Australia	Australia's health performance framework	https://www.aihw.gov.au/reports-data/australias-health-performance/australias-health-performance-framework	Deaths	Mental and behavioural disorders	Mortality/life expectancy	Geography	Geography	Crude rate per 100,000, crude numbers	Line graphs, tables	Yes, excel	2008-2020
Australia	Australia's health performance framework	https://www.aihw.gov.au/reports-data/australias-health-performance/australias-health-performance-framework	Deaths	Mental and behavioural disorders	Mortality/life expectancy	Indigenous status	Indigenous status	Age standardized rate, crude numbers	Bar graphs, tables	Yes, excel	2016-2020
Australia	Australia's health performance framework	https://www.aihw.gov.au/reports-data/australias-health-performance/australias-health-performance-framework	Deaths	Cancer	Mortality/life expectancy	Sex	Sex	Age standardized rate, crude numbers	Bar graphs, tables	Yes, excel	2008-2020
Australia	Australia's health performance framework	https://www.aihw.gov.au/reports-data/australias-health-performance/australias-health-performance-framework	Deaths	Cancer	Mortality/life expectancy	Geography	Geography	Crude rate per 100,000, crude numbers	Line graphs, tables	Yes, excel	2008-2020
Australia	Australia's health performance framework	https://www.aihw.gov.au/reports-data/australias-health-performance/australias-health-performance-framework	Deaths	Cancer	Mortality/life expectancy	Indigenous status	Indigenous status	Age standardized rate, crude numbers	Bar graphs, tables	Yes, excel	2016-2020
Australia	Australia's health performance framework	https://www.aihw.gov.au/reports-data/australias-health-performance/australias-health-performance-framework	Deaths	Nervous system disorders	Mortality/life expectancy	Sex	Sex	Age standardized rate, crude numbers	Bar graphs, tables	Yes, excel	2008-2020
Australia	Australia's health performance framework	https://www.aihw.gov.au/reports-data/australias-health-performance/australias-health-performance-framework	Deaths	Nervous system disorders	Mortality/life expectancy	Geography	Geography	Crude rate per 100,000, crude numbers	Line graphs, tables	Yes, excel	2008-2020
Australia	Australia's health performance framework	https://www.aihw.gov.au/reports-data/australias-health-performance/australias-health-performance-framework	Deaths	Nervous system disorders	Mortality/life expectancy	Indigenous status	Indigenous status	Age standardized rate, crude numbers	Bar graphs, tables	Yes, excel	2016-2020
Australia	Australia's health performance framework	https://www.aihw.gov.au/reports-data/australias-health-performance/australias-health-performance-framework	Deaths	Pregnancy and childbirth	Mortality/life expectancy	Geography	Geography	Crude rate per 100,000, crude numbers	Line graphs, tables	Yes, excel	2008-2020
Australia	Australia's health performance framework	https://www.aihw.gov.au/reports-data/australias-health-performance/australias-health-performance-framework	Deaths	Pregnancy and childbirth	Mortality/life expectancy	Indigenous status	Indigenous status	Age standardized rate, crude numbers	Bar graphs, tables	Yes, excel	2016-2020
Australia	Australia's health performance framework	https://www.aihw.gov.au/reports-data/australias-health-performance/australias-health-performance-framework	Deaths	Respiratory diseases	Mortality/life expectancy	Sex	Sex	Age standardized rate, crude numbers	Bar graphs, tables	Yes, excel	2008-2020
Australia	Australia's health performance framework	https://www.aihw.gov.au/reports-data/australias-health-performance/australias-health-performance-framework	Deaths	Respiratory diseases	Mortality/life expectancy	Geography	Geography	Crude rate per 100,000, crude numbers	Line graphs, tables	Yes, excel	2008-2020
Australia	Australia's health performance framework	https://www.aihw.gov.au/reports-data/australias-health-performance/australias-health-performance-framework	Deaths	Respiratory diseases	Mortality/life expectancy	Indigenous status	Indigenous status	Age standardized rate, crude numbers	Bar graphs, tables	Yes, excel	2016-2020
Australia	Australia's health performance framework	https://www.aihw.gov.au/reports-data/australias-health-performance/australias-health-performance-framework	Deaths	Miscellaneous abnormalities	Mortality/life expectancy	Sex	Sex	Age standardized rate, crude numbers	Bar graphs, tables	Yes, excel	2008-2020
Australia	Australia's health performance framework	https://www.aihw.gov.au/reports-data/australias-health-performance/australias-health-performance-framework	Deaths	Miscellaneous abnormalities	Mortality/life expectancy	Geography	Geography	Crude rate per 100,000, crude numbers	Line graphs, tables	Yes, excel	2008-2020
Australia	Australia's health performance framework	https://www.aihw.gov.au/reports-data/australias-health-performance/australias-health-performance-framework	Deaths	Miscellaneous abnormalities	Mortality/life expectancy	Indigenous status	Indigenous status	Age standardized rate, crude numbers	Bar graphs, tables	Yes, excel	2016-2020
Australia	Australia's health performance framework	https://www.aihw.gov.au/reports-data/australias-health-performance/australias-health-performance-framework	Deaths	Mortality due to suicide	Mortality/life expectancy	Sex	Sex	Age standardized rate, crude numbers	Bar graphs, tables	Yes, excel	2008-2020
Australia	Australia's health performance framework	https://www.aihw.gov.au/reports-data/australias-health-performance/australias-health-performance-framework	Deaths	Mortality due to suicide	Mortality/life expectancy	Geography	Geography	Crude rate per 100,000, crude numbers	Line graphs, tables	Yes, excel	2008-2020
Australia	Australia's health performance framework	https://www.aihw.gov.au/reports-data/australias-health-performance/australias-health-performance-framework	Deaths	Mortality due to suicide	Mortality/life expectancy	Indigenous status	Indigenous status	Age standardized rate, crude numbers	Bar graphs, tables	Yes, excel	2016-2020
Australia	Australia's health performance framework	https://www.aihw.gov.au/reports-data/australias-health-performance/australias-health-performance-framework	Wellness	Adults with psychological distress	Mental health	Indigenous status	Indigenous status	Age standardized proportion, proportions	Bar graphs, tables	Yes, excel	2014-2015, 2017-2018
Australia	Australia's health performance framework	https://www.aihw.gov.au/reports-data/australias-health-performance/australias-health-performance-framework	Wellness	Adults with psychological distress	Mental health	Remoteness	Urbanisation	Age standardized proportion, proportions	Bar graphs, tables	Yes, excel	2007-2008, 2011-2012, 2014-2015, 2017-2018
Australia	Australia's health performance framework	https://www.aihw.gov.au/reports-data/australias-health-performance/australias-health-performance-framework	Wellness	Adults with psychological distress	Mental health	Socioeconomic area	SES	Age standardized proportion, proportions	Bar graphs, tables	Yes, excel	2007-2008, 2011-2012, 2014-2015, 2017-2018
Australia	Australia's health performance framework	https://www.aihw.gov.au/reports-data/australias-health-performance/australias-health-performance-framework	Wellness	Adults with psychological distress	Mental health	Geography	Geography	Age standardized proportion, proportions	Line graphs, tables	Yes, excel	2001, 2004-2005, 2007-2008, 2011-2012, 2014-2015, 2017-2018
Australia	Australia's health performance framework	https://www.aihw.gov.au/reports-data/australias-health-performance/australias-health-performance-framework	Wellness	Self-assessed health	Self-perceived/self-reported health	Geography	Geography	Age standardized proportion, proportions	Line graphs, tables	Yes, excel	2001, 2004-2005, 2007-2008, 2011-2012, 2014-2015, 2017-2018
Australia	Australia's health performance framework	https://www.aihw.gov.au/reports-data/australias-health-performance/australias-health-performance-framework	Health conditions	Heart attacks	Cardiovascular disease	Sex	Sex	Age standardized rate per 100,000, age-specific rate per 100,000	Bar graphs, tables	Yes, excel	2013-2020
Australia	Australia's health performance framework	https://www.aihw.gov.au/reports-data/australias-health-performance/australias-health-performance-framework	Health conditions	Colorectal cancer	Cancer	Sex	Sex	Age standardized rate per 100,000, new cases	Bar graphs, tables	Yes, excel	1982-2018
Australia	Australia's health performance framework	https://www.aihw.gov.au/reports-data/australias-health-performance/australias-health-performance-framework	Health conditions	Colorectal cancer	Cancer	Geography	Geography	Age standardized rate per 100,000, new cases	Bar graphs, tables	Yes, excel	1982-2018
Australia	Australia's health performance framework	https://www.aihw.gov.au/reports-data/australias-health-performance/australias-health-performance-framework	Health conditions	Cervical cancer	Cancer	Geography	Geography	Age standardized rate per 100,000, new cases	Bar graphs, tables	Yes, excel	1982-2018
Australia	Australia's health performance framework	https://www.aihw.gov.au/reports-data/australias-health-performance/australias-health-performance-framework	Health conditions	Breast cancer	Cancer	Geography	Geography	Age standardized rate per 100,000, new cases	Bar graphs, tables	Yes, excel	1982-2018
Australia	Australia's health performance framework	https://www.aihw.gov.au/reports-data/australias-health-performance/australias-health-performance-framework	Health conditions	Breast cancer	Cancer	Sex	Sex	Age standardized rate per 100,000, new cases	Bar graphs, tables	Yes, excel	1982-2018
Australia	Australia's health performance framework	https://www.aihw.gov.au/reports-data/australias-health-performance/australias-health-performance-framework	Health conditions	Lung cancer	Cancer	Sex	Sex	Age standardized rate per 100,000, new cases	Bar graphs, tables	Yes, excel	1982-2018
Australia	Australia's health performance framework	https://www.aihw.gov.au/reports-data/australias-health-performance/australias-health-performance-framework	Health conditions	Lung cancer	Cancer	Geography	Geography	Age standardized rate per 100,000, new cases	Bar graphs, tables	Yes, excel	1982-2018
Australia	Australia's health performance framework	https://www.aihw.gov.au/reports-data/australias-health-performance/australias-health-performance-framework	Health conditions	Melanoma	Cancer	Sex	Sex	Age standardized rate per 100,000, new cases	Bar graphs, tables	Yes, excel	1982-2018
Australia	Australia's health performance framework	https://www.aihw.gov.au/reports-data/australias-health-performance/australias-health-performance-framework	Health conditions	Melanoma	Cancer	Geography	Geography	Age standardized rate per 100,000, new cases	Bar graphs, tables	Yes, excel	1982-2018
Australia	Australia's health performance framework	https://www.aihw.gov.au/reports-data/australias-health-performance/australias-health-performance-framework	Health conditions	HIV	Infectious disease	Sex	Sex	Rate per 100,000	Bar graphs, tables	Yes, excel	2008-2017
Australia	Australia's health performance framework	https://www.aihw.gov.au/reports-data/australias-health-performance/australias-health-performance-framework	Health conditions	HIV	Infectious disease	Age	Age	Rate per 100,000	Bar graphs, tables	Yes, excel	2008-2017
Australia	Australia's health performance framework	https://www.aihw.gov.au/reports-data/australias-health-performance/australias-health-performance-framework	Health conditions	HIV	Infectious disease	Indigenous status	Indigenous status	Rate per 100,000	Bar graphs, tables	Yes, excel	2008-2017
Australia	Australia's health performance framework	https://www.aihw.gov.au/reports-data/australias-health-performance/australias-health-performance-framework	Health conditions	HIV	Infectious disease	Geography	Geography	Rate per 100,000	Bar graphs, tables	Yes, excel	2008-2017
Australia	Australia's health performance framework	https://www.aihw.gov.au/reports-data/australias-health-performance/australias-health-performance-framework	Health conditions	Chlamydia	Infectious disease	Sex	Sex	Rate per 100,000	Bar graphs, tables	Yes, excel	2008-2017
Australia	Australia's health performance framework	https://www.aihw.gov.au/reports-data/australias-health-performance/australias-health-performance-framework	Health conditions	Chlamydia	Infectious disease	Age	Age	Rate per 100,000	Bar graphs, tables	Yes, excel	2008-2017
Australia	Australia's health performance framework	https://www.aihw.gov.au/reports-data/australias-health-performance/australias-health-performance-framework	Health conditions	Chlamydia	Infectious disease	Remoteness	Urbanisation	Rate per 100,000	Bar graphs, tables	Yes, excel	2008-2017
Australia	Australia's health performance framework	https://www.aihw.gov.au/reports-data/australias-health-performance/australias-health-performance-framework	Health conditions	Chlamydia	Infectious disease	Geography	Geography	Rate per 100,000	Bar graphs, tables	Yes, excel	2008-2017
Australia	Australia's health performance framework	https://www.aihw.gov.au/reports-data/australias-health-performance/australias-health-performance-framework	Health conditions	Chlamydia	Infectious disease	Indigenous status	Indigenous status	Rate per 100,000	Bar graphs, tables	Yes, excel	2013-2017
Australia	Australia's health performance framework	https://www.aihw.gov.au/reports-data/australias-health-performance/australias-health-performance-framework	Health conditions	Gonorrhea	Infectious disease	Sex	Sex	Rate per 100,000	Bar graphs, tables	Yes, excel	2008-2017
Australia	Australia's health performance framework	https://www.aihw.gov.au/reports-data/australias-health-performance/australias-health-performance-framework	Health conditions	Gonorrhea	Infectious disease	Age	Age	Rate per 100,000	Bar graphs, tables	Yes, excel	2008-2017
Australia	Australia's health performance framework	https://www.aihw.gov.au/reports-data/australias-health-performance/australias-health-performance-framework	Health conditions	Gonorrhea	Infectious disease	Remoteness	Urbanisation	Rate per 100,000	Bar graphs, tables	Yes, excel	2008-2017
Australia	Australia's health performance framework	https://www.aihw.gov.au/reports-data/australias-health-performance/australias-health-performance-framework	Health conditions	Gonorrhea	Infectious disease	Geography	Geography	Rate per 100,000	Bar graphs, tables	Yes, excel	2008-2017
Australia	Australia's health performance framework	https://www.aihw.gov.au/reports-data/australias-health-performance/australias-health-performance-framework	Health conditions	Gonorrhea	Infectious disease	Indigenous status	Indigenous status	Rate per 100,000	Bar graphs, tables	Yes, excel	2013-2017
Australia	Australia's health performance framework	https://www.aihw.gov.au/reports-data/australias-health-performance/australias-health-performance-framework	Health conditions	Hep B	Infectious disease	Sex	Sex	Rate per 100,000	Bar graphs, tables	Yes, excel	2008-2017
Australia	Australia's health performance framework	https://www.aihw.gov.au/reports-data/australias-health-performance/australias-health-performance-framework	Health conditions	Hep B	Infectious disease	Age	Age	Rate per 100,000	Bar graphs, tables	Yes, excel	2008-2017
Australia	Australia's health performance framework	https://www.aihw.gov.au/reports-data/australias-health-performance/australias-health-performance-framework	Health conditions	Hep B	Infectious disease	Remoteness	Urbanisation	Rate per 100,000	Bar graphs, tables	Yes, excel	2008-2017
Australia	Australia's health performance framework	https://www.aihw.gov.au/reports-data/australias-health-performance/australias-health-performance-framework	Health conditions	Hep B	Infectious disease	Geography	Geography	Rate per 100,000	Bar graphs, tables	Yes, excel	2008-2017
Australia	Australia's health performance framework	https://www.aihw.gov.au/reports-data/australias-health-performance/australias-health-performance-framework	Health conditions	Hep B	Infectious disease	Indigenous status	Indigenous status	Rate per 100,000	Bar graphs, tables	Yes, excel	2013-2017
Australia	Australia's health performance framework	https://www.aihw.gov.au/reports-data/australias-health-performance/australias-health-performance-framework	Health conditions	Hep C	Infectious disease	Sex	Sex	Rate per 100,000	Bar graphs, tables	Yes, excel	2008-2017
Australia	Australia's health performance framework	https://www.aihw.gov.au/reports-data/australias-health-performance/australias-health-performance-framework	Health conditions	Hep C	Infectious disease	Age	Age	Rate per 100,000	Bar graphs, tables	Yes, excel	2008-2017
Australia	Australia's health performance framework	https://www.aihw.gov.au/reports-data/australias-health-performance/australias-health-performance-framework	Health conditions	Hep C	Infectious disease	Remoteness	Urbanisation	Rate per 100,000	Bar graphs, tables	Yes, excel	2008-2017
Australia	Australia's health performance framework	https://www.aihw.gov.au/reports-data/australias-health-performance/australias-health-performance-framework	Health conditions	Hep C	Infectious disease	Geography	Geography	Rate per 100,000	Bar graphs, tables	Yes, excel	2008-2017
Australia	Australia's health performance framework	https://www.aihw.gov.au/reports-data/australias-health-performance/australias-health-performance-framework	Health conditions	Hep C	Infectious disease	Indigenous status	Indigenous status	Rate per 100,000	Bar graphs, tables	Yes, excel	2013-2017
Australia	Australia's health performance framework	https://www.aihw.gov.au/reports-data/australias-health-performance/australias-health-performance-framework	Health conditions	Syphilis	Infectious disease	Sex	Sex	Rate per 100,000	Bar graphs, tables	Yes, excel	2008-2017
Australia	Australia's health performance framework	https://www.aihw.gov.au/reports-data/australias-health-performance/australias-health-performance-framework	Health conditions	Syphilis	Infectious disease	Age	Age	Rate per 100,000	Bar graphs, tables	Yes, excel	2008-2017
Australia	Australia's health performance framework	https://www.aihw.gov.au/reports-data/australias-health-performance/australias-health-performance-framework	Health conditions	Syphilis	Infectious disease	Remoteness	Urbanisation	Rate per 100,000	Bar graphs, tables	Yes, excel	2008-2017
Australia	Australia's health performance framework	https://www.aihw.gov.au/reports-data/australias-health-performance/australias-health-performance-framework	Health conditions	Syphilis	Infectious disease	Geography	Geography	Rate per 100,000	Bar graphs, tables	Yes, excel	2008-2017
Australia	Australia's health performance framework	https://www.aihw.gov.au/reports-data/australias-health-performance/australias-health-performance-framework	Health conditions	Syphilis	Infectious disease	Indigenous status	Indigenous status	Rate per 100,000	Bar graphs, tables	Yes, excel	2013-2017
Australia	Australia's health performance framework	https://www.aihw.gov.au/reports-data/australias-health-performance/australias-health-performance-framework	Health conditions	Injury and poisoning	Injury	Sex	Sex	Age-standardized rate per 100,000, Rate per 100,000	Bar graphs, tables	Yes, excel	2007-2021
Australia	Australia's health performance framework	https://www.aihw.gov.au/reports-data/australias-health-performance/australias-health-performance-framework	Health conditions	Injury and poisoning	Injury	Remoteness	Urbanisation	Age-standardized rate per 100,000, Rate per 100,000	Bar graphs, tables	Yes, excel	2012-2021
Australia	Australia's health performance framework	https://www.aihw.gov.au/reports-data/australias-health-performance/australias-health-performance-framework	Health conditions	Injury and poisoning	Injury	Indigenous status	Indigenous status	Age-standardized rate per 100,000, Rate per 100,000	Bar graphs, tables	Yes, excel	2010-2021
Australia	Australia's health performance framework	https://www.aihw.gov.au/reports-data/australias-health-performance/australias-health-performance-framework	Health conditions	Low birth-weight babies	Maternal/perinatal condition	Socio-Economic Indexes for Areas Index of Relative Socio-economic Disadvantage	SES	Percentage	Bar graphs, tables	Yes, excel	2012-2020
Australia	Australia's health performance framework	https://www.aihw.gov.au/reports-data/australias-health-performance/australias-health-performance-framework	Health conditions	Low birth-weight babies	Maternal/perinatal condition	Remoteness	Urbanisation	Percentage	Bar graphs, tables	Yes, excel	2012-2020
Australia	Australia's health performance framework	https://www.aihw.gov.au/reports-data/australias-health-performance/australias-health-performance-framework	Health conditions	Low birth-weight babies	Maternal/perinatal condition	Indigenous status (mother's)	Indigenous status	Percentage	Bar graphs, tables	Yes, excel	2012-2020
Australia	Australia's health performance framework	https://www.aihw.gov.au/reports-data/australias-health-performance/australias-health-performance-framework	Health conditions	Measles	Infectious disease	Geography	Geography	Number per 100,000, crude numbers	Bar graphs, tables	Yes, excel	2008-2022
Australia	Australia's health performance framework	https://www.aihw.gov.au/reports-data/australias-health-performance/australias-health-performance-framework	Health conditions	Pertussis	Infectious disease	Geography	Geography	Number per 100,000, crude numbers	Bar graphs, tables	Yes, excel	2008-2022
Australia	Australia's health performance framework	https://www.aihw.gov.au/reports-data/australias-health-performance/australias-health-performance-framework	Health conditions	Influenza B	Infectious disease	Geography	Geography	Number per 100,000, crude numbers	Bar graphs, tables	Yes, excel	2008-2022
Australia	Australia's health performance framework	https://www.aihw.gov.au/reports-data/australias-health-performance/australias-health-performance-framework	Human function	Severe or profound core activity limitation	Functional limitation	Age	Age	Age-standardized proportion of persons; proportion of persons	Bar graphs, tables	Yes, excel	2009, 2012, 2015, 2018
Australia	Australia's health performance framework	https://www.aihw.gov.au/reports-data/australias-health-performance/australias-health-performance-framework	Human function	Severe or profound core activity limitation	Functional limitation	Remoteness	Urbanisation	Age-standardized proportion of persons; proportion of persons	Bar graphs, tables	Yes, excel	2012, 2015, 2018
Australia	Australia's health performance framework	https://www.aihw.gov.au/reports-data/australias-health-performance/australias-health-performance-framework	Human function	Severe or profound core activity limitation	Functional limitation	Sex	Sex	Age-standardized proportion of persons; proportion of persons	Bar graphs, tables	Yes, excel	2009, 2012, 2015, 2018
Australia	Australia's health performance framework	https://www.aihw.gov.au/reports-data/australias-health-performance/australias-health-performance-framework	Human function	Severe or profound core activity limitation	Functional limitation	Socioeconomic area	SES	Age-standardized proportion of persons; proportion of persons	Bar graphs, tables	Yes, excel	2012, 2015, 2018
Australia	Australia's health performance framework	https://www.aihw.gov.au/reports-data/australias-health-performance/australias-health-performance-framework	Human function	Severe or profound core activity limitation	Functional limitation	Geography	Geography	Age-standardized proportion of persons; proportion of persons	Bar graphs, tables	Yes, excel	2012, 2015, 2018
Belgium	Belgian Health Interview Survey	https://www.sciensano.be/en/projects/health-interview-survey/hisia	Health and quality of life	Subjective health	Self-perceived/self-reported health	Gender	Gender	Crude percentage, crude numbers	--	No	1997, 2001, 2004, 2008, 2013, 2018
Belgium	Belgian Health Interview Survey	https://www.sciensano.be/en/projects/health-interview-survey/hisia	Health and quality of life	Subjective health	Self-perceived/self-reported health	Age	Age	Crude percentage, crude numbers	--	No	1997, 2001, 2004, 2008, 2013, 2018
Belgium	Belgian Health Interview Survey	https://www.sciensano.be/en/projects/health-interview-survey/hisia	Health and quality of life	Subjective health	Self-perceived/self-reported health	Education level	Education	Crude percentage, crude numbers	--	No	1997, 2001, 2004, 2008, 2013, 2018
Belgium	Belgian Health Interview Survey	https://www.sciensano.be/en/projects/health-interview-survey/hisia	Health and quality of life	Subjective health	Self-perceived/self-reported health	Income level	Income	Crude percentage, crude numbers	--	No	1997, 2001, 2004, 2008, 2013, 2018
Belgium	Belgian Health Interview Survey	https://www.sciensano.be/en/projects/health-interview-survey/hisia	Health and quality of life	Subjective health	Self-perceived/self-reported health	Household composition	Living arrangement	Crude percentage, crude numbers	--	No	1997, 2001, 2004, 2008, 2013, 2018
Belgium	Belgian Health Interview Survey	https://www.sciensano.be/en/projects/health-interview-survey/hisia	Health and quality of life	Subjective health	Self-perceived/self-reported health	Urbanizationlevel	Urbanisation	Crude percentage, crude numbers	--	No	1997, 2001, 2004, 2008, 2013, 2018
Belgium	Belgian Health Interview Survey	https://www.sciensano.be/en/projects/health-interview-survey/hisia	Health and quality of life	Subjective health	Self-perceived/self-reported health	Geography	Geography	Crude percentage, crude numbers	--	No	1997, 2001, 2004, 2008, 2013, 2018
Belgium	Belgian Health Interview Survey	https://www.sciensano.be/en/projects/health-interview-survey/hisia	Health and quality of life	Chronic condition	Chronic condition	Gender	Gender	Crude percentage, crude numbers	--	No	2001, 2004, 2008, 2013, 2018
Belgium	Belgian Health Interview Survey	https://www.sciensano.be/en/projects/health-interview-survey/hisia	Health and quality of life	Chronic condition	Chronic condition	Age	Age	Crude percentage, crude numbers	--	No	2001, 2004, 2008, 2013, 2018
Belgium	Belgian Health Interview Survey	https://www.sciensano.be/en/projects/health-interview-survey/hisia	Health and quality of life	Chronic condition	Chronic condition	Education level	Education	Crude percentage, crude numbers	--	No	2001, 2004, 2008, 2013, 2018
Belgium	Belgian Health Interview Survey	https://www.sciensano.be/en/projects/health-interview-survey/hisia	Health and quality of life	Chronic condition	Chronic condition	Income level	Income	Crude percentage, crude numbers	--	No	2001, 2004, 2008, 2013, 2018
Belgium	Belgian Health Interview Survey	https://www.sciensano.be/en/projects/health-interview-survey/hisia	Health and quality of life	Chronic condition	Chronic condition	Household composition	Living arrangement	Crude percentage, crude numbers	--	No	2001, 2004, 2008, 2013, 2018
Belgium	Belgian Health Interview Survey	https://www.sciensano.be/en/projects/health-interview-survey/hisia	Health and quality of life	Chronic condition	Chronic condition	Urbanizationlevel	Urbanisation	Crude percentage, crude numbers	--	No	2001, 2004, 2008, 2013, 2018
Belgium	Belgian Health Interview Survey	https://www.sciensano.be/en/projects/health-interview-survey/hisia	Health and quality of life	Chronic condition	Chronic condition	Geography	Geography	Crude percentage, crude numbers	--	No	2001, 2004, 2008, 2013, 2018
Belgium	Belgian Health Interview Survey	https://www.sciensano.be/en/projects/health-interview-survey/hisia	Health and quality of life	Heart disease	Cardiovascular disease	Gender	Gender	Crude percentage, crude numbers	--	No	2008, 2013, 2018
Belgium	Belgian Health Interview Survey	https://www.sciensano.be/en/projects/health-interview-survey/hisia	Health and quality of life	Heart disease	Cardiovascular disease	Age	Age	Crude percentage, crude numbers	--	No	2008, 2013, 2018
Belgium	Belgian Health Interview Survey	https://www.sciensano.be/en/projects/health-interview-survey/hisia	Health and quality of life	Heart disease	Cardiovascular disease	Education level	Education	Crude percentage, crude numbers	--	No	2008, 2013, 2018
Belgium	Belgian Health Interview Survey	https://www.sciensano.be/en/projects/health-interview-survey/hisia	Health and quality of life	Heart disease	Cardiovascular disease	Income level	Income	Crude percentage, crude numbers	--	No	2008, 2013, 2018
Belgium	Belgian Health Interview Survey	https://www.sciensano.be/en/projects/health-interview-survey/hisia	Health and quality of life	Heart disease	Cardiovascular disease	Household composition	Living arrangement	Crude percentage, crude numbers	--	No	2008, 2013, 2018
Belgium	Belgian Health Interview Survey	https://www.sciensano.be/en/projects/health-interview-survey/hisia	Health and quality of life	Heart disease	Cardiovascular disease	Urbanizationlevel	Urbanisation	Crude percentage, crude numbers	--	No	2008, 2013, 2018
Belgium	Belgian Health Interview Survey	https://www.sciensano.be/en/projects/health-interview-survey/hisia	Health and quality of life	Heart disease	Cardiovascular disease	Geography	Geography	Crude percentage, crude numbers	--	No	2008, 2013, 2018
Belgium	Belgian Health Interview Survey	https://www.sciensano.be/en/projects/health-interview-survey/hisia	Health and quality of life	Hypertension	Cardiovascular disease	Gender	Gender	Crude percentage, crude numbers	--	No	1997, 2001, 2004, 2008, 2013, 2018
Belgium	Belgian Health Interview Survey	https://www.sciensano.be/en/projects/health-interview-survey/hisia	Health and quality of life	Hypertension	Cardiovascular disease	Age	Age	Crude percentage, crude numbers	--	No	1997, 2001, 2004, 2008, 2013, 2018
Belgium	Belgian Health Interview Survey	https://www.sciensano.be/en/projects/health-interview-survey/hisia	Health and quality of life	Hypertension	Cardiovascular disease	Education level	Education	Crude percentage, crude numbers	--	No	1997, 2001, 2004, 2008, 2013, 2018
Belgium	Belgian Health Interview Survey	https://www.sciensano.be/en/projects/health-interview-survey/hisia	Health and quality of life	Hypertension	Cardiovascular disease	Income level	Income	Crude percentage, crude numbers	--	No	1997, 2001, 2004, 2008, 2013, 2018
Belgium	Belgian Health Interview Survey	https://www.sciensano.be/en/projects/health-interview-survey/hisia	Health and quality of life	Hypertension	Cardiovascular disease	Household composition	Living arrangement	Crude percentage, crude numbers	--	No	1997, 2001, 2004, 2008, 2013, 2018
Belgium	Belgian Health Interview Survey	https://www.sciensano.be/en/projects/health-interview-survey/hisia	Health and quality of life	Hypertension	Cardiovascular disease	Urbanizationlevel	Urbanisation	Crude percentage, crude numbers	--	No	1997, 2001, 2004, 2008, 2013, 2018
Belgium	Belgian Health Interview Survey	https://www.sciensano.be/en/projects/health-interview-survey/hisia	Health and quality of life	Hypertension	Cardiovascular disease	Geography	Geography	Crude percentage, crude numbers	--	No	1997, 2001, 2004, 2008, 2013, 2018
Belgium	Belgian Health Interview Survey	https://www.sciensano.be/en/projects/health-interview-survey/hisia	Health and quality of life	Stroke	Cardiovascular disease	Gender	Gender	Crude percentage, crude numbers	--	No	1997, 2001, 2004, 2008, 2013, 2018
Belgium	Belgian Health Interview Survey	https://www.sciensano.be/en/projects/health-interview-survey/hisia	Health and quality of life	Stroke	Cardiovascular disease	Age	Age	Crude percentage, crude numbers	--	No	1997, 2001, 2004, 2008, 2013, 2018
Belgium	Belgian Health Interview Survey	https://www.sciensano.be/en/projects/health-interview-survey/hisia	Health and quality of life	Stroke	Cardiovascular disease	Education level	Education	Crude percentage, crude numbers	--	No	1997, 2001, 2004, 2008, 2013, 2018
Belgium	Belgian Health Interview Survey	https://www.sciensano.be/en/projects/health-interview-survey/hisia	Health and quality of life	Stroke	Cardiovascular disease	Income level	Income	Crude percentage, crude numbers	--	No	1997, 2001, 2004, 2008, 2013, 2018
Belgium	Belgian Health Interview Survey	https://www.sciensano.be/en/projects/health-interview-survey/hisia	Health and quality of life	Stroke	Cardiovascular disease	Household composition	Living arrangement	Crude percentage, crude numbers	--	No	1997, 2001, 2004, 2008, 2013, 2018
Belgium	Belgian Health Interview Survey	https://www.sciensano.be/en/projects/health-interview-survey/hisia	Health and quality of life	Stroke	Cardiovascular disease	Urbanizationlevel	Urbanisation	Crude percentage, crude numbers	--	No	1997, 2001, 2004, 2008, 2013, 2018
Belgium	Belgian Health Interview Survey	https://www.sciensano.be/en/projects/health-interview-survey/hisia	Health and quality of life	Stroke	Cardiovascular disease	Geography	Geography	Crude percentage, crude numbers	--	No	1997, 2001, 2004, 2008, 2013, 2018
Belgium	Belgian Health Interview Survey	https://www.sciensano.be/en/projects/health-interview-survey/hisia	Health and quality of life	Asthma	Respiratory disease	Gender	Gender	Crude percentage, crude numbers	--	No	2001, 2004, 2008, 2013, 2018
Belgium	Belgian Health Interview Survey	https://www.sciensano.be/en/projects/health-interview-survey/hisia	Health and quality of life	Asthma	Respiratory disease	Age	Age	Crude percentage, crude numbers	--	No	2001, 2004, 2008, 2013, 2018
Belgium	Belgian Health Interview Survey	https://www.sciensano.be/en/projects/health-interview-survey/hisia	Health and quality of life	Asthma	Respiratory disease	Education level	Education	Crude percentage, crude numbers	--	No	2001, 2004, 2008, 2013, 2018
Belgium	Belgian Health Interview Survey	https://www.sciensano.be/en/projects/health-interview-survey/hisia	Health and quality of life	Asthma	Respiratory disease	Income level	Income	Crude percentage, crude numbers	--	No	2001, 2004, 2008, 2013, 2018
Belgium	Belgian Health Interview Survey	https://www.sciensano.be/en/projects/health-interview-survey/hisia	Health and quality of life	Asthma	Respiratory disease	Household composition	Living arrangement	Crude percentage, crude numbers	--	No	2001, 2004, 2008, 2013, 2018
Belgium	Belgian Health Interview Survey	https://www.sciensano.be/en/projects/health-interview-survey/hisia	Health and quality of life	Asthma	Respiratory disease	Urbanizationlevel	Urbanisation	Crude percentage, crude numbers	--	No	2001, 2004, 2008, 2013, 2018
Belgium	Belgian Health Interview Survey	https://www.sciensano.be/en/projects/health-interview-survey/hisia	Health and quality of life	Asthma	Respiratory disease	Geography	Geography	Crude percentage, crude numbers	--	No	2001, 2004, 2008, 2013, 2018
Belgium	Belgian Health Interview Survey	https://www.sciensano.be/en/projects/health-interview-survey/hisia	Health and quality of life	COPD and respiratory conditions	Respiratory disease	Gender	Gender	Crude percentage, crude numbers	--	No	2001, 2004, 2008, 2013, 2018
Belgium	Belgian Health Interview Survey	https://www.sciensano.be/en/projects/health-interview-survey/hisia	Health and quality of life	COPD and respiratory conditions	Respiratory disease	Age	Age	Crude percentage, crude numbers	--	No	2001, 2004, 2008, 2013, 2018
Belgium	Belgian Health Interview Survey	https://www.sciensano.be/en/projects/health-interview-survey/hisia	Health and quality of life	COPD and respiratory conditions	Respiratory disease	Education level	Education	Crude percentage, crude numbers	--	No	2001, 2004, 2008, 2013, 2018
Belgium	Belgian Health Interview Survey	https://www.sciensano.be/en/projects/health-interview-survey/hisia	Health and quality of life	COPD and respiratory conditions	Respiratory disease	Income level	Income	Crude percentage, crude numbers	--	No	2001, 2004, 2008, 2013, 2018
Belgium	Belgian Health Interview Survey	https://www.sciensano.be/en/projects/health-interview-survey/hisia	Health and quality of life	COPD and respiratory conditions	Respiratory disease	Household composition	Living arrangement	Crude percentage, crude numbers	--	No	2001, 2004, 2008, 2013, 2018
Belgium	Belgian Health Interview Survey	https://www.sciensano.be/en/projects/health-interview-survey/hisia	Health and quality of life	COPD and respiratory conditions	Respiratory disease	Urbanizationlevel	Urbanisation	Crude percentage, crude numbers	--	No	2001, 2004, 2008, 2013, 2018
Belgium	Belgian Health Interview Survey	https://www.sciensano.be/en/projects/health-interview-survey/hisia	Health and quality of life	COPD and respiratory conditions	Respiratory disease	Geography	Geography	Crude percentage, crude numbers	--	No	2001, 2004, 2008, 2013, 2018
Belgium	Belgian Health Interview Survey	https://www.sciensano.be/en/projects/health-interview-survey/hisia	Health and quality of life	Arthritis	Musculoskeletal disease	Gender	Gender	Crude percentage, crude numbers	--	No	1997, 2001, 2004, 2008, 2013, 2018
Belgium	Belgian Health Interview Survey	https://www.sciensano.be/en/projects/health-interview-survey/hisia	Health and quality of life	Arthritis	Musculoskeletal disease	Age	Age	Crude percentage, crude numbers	--	No	1997, 2001, 2004, 2008, 2013, 2018
Belgium	Belgian Health Interview Survey	https://www.sciensano.be/en/projects/health-interview-survey/hisia	Health and quality of life	Arthritis	Musculoskeletal disease	Education level	Education	Crude percentage, crude numbers	--	No	1997, 2001, 2004, 2008, 2013, 2018
Belgium	Belgian Health Interview Survey	https://www.sciensano.be/en/projects/health-interview-survey/hisia	Health and quality of life	Arthritis	Musculoskeletal disease	Income level	Income	Crude percentage, crude numbers	--	No	1997, 2001, 2004, 2008, 2013, 2018
Belgium	Belgian Health Interview Survey	https://www.sciensano.be/en/projects/health-interview-survey/hisia	Health and quality of life	Arthritis	Musculoskeletal disease	Household composition	Living arrangement	Crude percentage, crude numbers	--	No	1997, 2001, 2004, 2008, 2013, 2018
Belgium	Belgian Health Interview Survey	https://www.sciensano.be/en/projects/health-interview-survey/hisia	Health and quality of life	Arthritis	Musculoskeletal disease	Urbanizationlevel	Urbanisation	Crude percentage, crude numbers	--	No	1997, 2001, 2004, 2008, 2013, 2018
Belgium	Belgian Health Interview Survey	https://www.sciensano.be/en/projects/health-interview-survey/hisia	Health and quality of life	Arthritis	Musculoskeletal disease	Geography	Geography	Crude percentage, crude numbers	--	No	1997, 2001, 2004, 2008, 2013, 2018
Belgium	Belgian Health Interview Survey	https://www.sciensano.be/en/projects/health-interview-survey/hisia	Health and quality of life	Chronic back and neck disorder	Musculoskeletal disease	Gender	Gender	Crude percentage, crude numbers	--	No	2008, 2013, 2018
Belgium	Belgian Health Interview Survey	https://www.sciensano.be/en/projects/health-interview-survey/hisia	Health and quality of life	Chronic back and neck disorder	Musculoskeletal disease	Age	Age	Crude percentage, crude numbers	--	No	2008, 2013, 2018
Belgium	Belgian Health Interview Survey	https://www.sciensano.be/en/projects/health-interview-survey/hisia	Health and quality of life	Chronic back and neck disorder	Musculoskeletal disease	Education level	Education	Crude percentage, crude numbers	--	No	2008, 2013, 2018
Belgium	Belgian Health Interview Survey	https://www.sciensano.be/en/projects/health-interview-survey/hisia	Health and quality of life	Chronic back and neck disorder	Musculoskeletal disease	Income level	Income	Crude percentage, crude numbers	--	No	2008, 2013, 2018
Belgium	Belgian Health Interview Survey	https://www.sciensano.be/en/projects/health-interview-survey/hisia	Health and quality of life	Chronic back and neck disorder	Musculoskeletal disease	Household composition	Living arrangement	Crude percentage, crude numbers	--	No	2008, 2013, 2018
Belgium	Belgian Health Interview Survey	https://www.sciensano.be/en/projects/health-interview-survey/hisia	Health and quality of life	Chronic back and neck disorder	Musculoskeletal disease	Urbanizationlevel	Urbanisation	Crude percentage, crude numbers	--	No	2008, 2013, 2018
Belgium	Belgian Health Interview Survey	https://www.sciensano.be/en/projects/health-interview-survey/hisia	Health and quality of life	Chronic back and neck disorder	Musculoskeletal disease	Geography	Geography	Crude percentage, crude numbers	--	No	2008, 2013, 2018
Belgium	Belgian Health Interview Survey	https://www.sciensano.be/en/projects/health-interview-survey/hisia	Health and quality of life	Diabetes	Endocrine disease	Gender	Gender	Crude percentage, crude numbers	--	No	1997, 2001, 2004, 2008, 2013, 2018
Belgium	Belgian Health Interview Survey	https://www.sciensano.be/en/projects/health-interview-survey/hisia	Health and quality of life	Diabetes	Endocrine disease	Age	Age	Crude percentage, crude numbers	--	No	1997, 2001, 2004, 2008, 2013, 2018
Belgium	Belgian Health Interview Survey	https://www.sciensano.be/en/projects/health-interview-survey/hisia	Health and quality of life	Diabetes	Endocrine disease	Education level	Education	Crude percentage, crude numbers	--	No	1997, 2001, 2004, 2008, 2013, 2018
Belgium	Belgian Health Interview Survey	https://www.sciensano.be/en/projects/health-interview-survey/hisia	Health and quality of life	Diabetes	Endocrine disease	Income level	Income	Crude percentage, crude numbers	--	No	1997, 2001, 2004, 2008, 2013, 2018
Belgium	Belgian Health Interview Survey	https://www.sciensano.be/en/projects/health-interview-survey/hisia	Health and quality of life	Diabetes	Endocrine disease	Household composition	Living arrangement	Crude percentage, crude numbers	--	No	1997, 2001, 2004, 2008, 2013, 2018
Belgium	Belgian Health Interview Survey	https://www.sciensano.be/en/projects/health-interview-survey/hisia	Health and quality of life	Diabetes	Endocrine disease	Urbanizationlevel	Urbanisation	Crude percentage, crude numbers	--	No	1997, 2001, 2004, 2008, 2013, 2018
Belgium	Belgian Health Interview Survey	https://www.sciensano.be/en/projects/health-interview-survey/hisia	Health and quality of life	Diabetes	Endocrine disease	Geography	Geography	Crude percentage, crude numbers	--	No	1997, 2001, 2004, 2008, 2013, 2018
Belgium	Belgian Health Interview Survey	https://www.sciensano.be/en/projects/health-interview-survey/hisia	Health and quality of life	Thyroid problems	Endocrine disease	Gender	Gender	Crude percentage, crude numbers	--	No	1997, 2001, 2004, 2008, 2013, 2018
Belgium	Belgian Health Interview Survey	https://www.sciensano.be/en/projects/health-interview-survey/hisia	Health and quality of life	Thyroid problems	Endocrine disease	Age	Age	Crude percentage, crude numbers	--	No	1997, 2001, 2004, 2008, 2013, 2018
Belgium	Belgian Health Interview Survey	https://www.sciensano.be/en/projects/health-interview-survey/hisia	Health and quality of life	Thyroid problems	Endocrine disease	Education level	Education	Crude percentage, crude numbers	--	No	1997, 2001, 2004, 2008, 2013, 2018
Belgium	Belgian Health Interview Survey	https://www.sciensano.be/en/projects/health-interview-survey/hisia	Health and quality of life	Thyroid problems	Endocrine disease	Income level	Income	Crude percentage, crude numbers	--	No	1997, 2001, 2004, 2008, 2013, 2018
Belgium	Belgian Health Interview Survey	https://www.sciensano.be/en/projects/health-interview-survey/hisia	Health and quality of life	Thyroid problems	Endocrine disease	Household composition	Living arrangement	Crude percentage, crude numbers	--	No	1997, 2001, 2004, 2008, 2013, 2018
Belgium	Belgian Health Interview Survey	https://www.sciensano.be/en/projects/health-interview-survey/hisia	Health and quality of life	Thyroid problems	Endocrine disease	Urbanizationlevel	Urbanisation	Crude percentage, crude numbers	--	No	1997, 2001, 2004, 2008, 2013, 2018
Belgium	Belgian Health Interview Survey	https://www.sciensano.be/en/projects/health-interview-survey/hisia	Health and quality of life	Thyroid problems	Endocrine disease	Geography	Geography	Crude percentage, crude numbers	--	No	1997, 2001, 2004, 2008, 2013, 2018
Belgium	Belgian Health Interview Survey	https://www.sciensano.be/en/projects/health-interview-survey/hisia	Health and quality of life	Parkinson's	Nervous system disorder	Gender	Gender	Crude percentage, crude numbers	--	No	1997, 2001, 2004, 2008, 2013, 2018
Belgium	Belgian Health Interview Survey	https://www.sciensano.be/en/projects/health-interview-survey/hisia	Health and quality of life	Parkinson's	Nervous system disorder	Age	Age	Crude percentage, crude numbers	--	No	1997, 2001, 2004, 2008, 2013, 2018
Belgium	Belgian Health Interview Survey	https://www.sciensano.be/en/projects/health-interview-survey/hisia	Health and quality of life	Parkinson's	Nervous system disorder	Education level	Education	Crude percentage, crude numbers	--	No	1997, 2001, 2004, 2008, 2013, 2018
Belgium	Belgian Health Interview Survey	https://www.sciensano.be/en/projects/health-interview-survey/hisia	Health and quality of life	Parkinson's	Nervous system disorder	Income level	Income	Crude percentage, crude numbers	--	No	1997, 2001, 2004, 2008, 2013, 2018
Belgium	Belgian Health Interview Survey	https://www.sciensano.be/en/projects/health-interview-survey/hisia	Health and quality of life	Parkinson's	Nervous system disorder	Household composition	Living arrangement	Crude percentage, crude numbers	--	No	1997, 2001, 2004, 2008, 2013, 2018
Belgium	Belgian Health Interview Survey	https://www.sciensano.be/en/projects/health-interview-survey/hisia	Health and quality of life	Parkinson's	Nervous system disorder	Urbanizationlevel	Urbanisation	Crude percentage, crude numbers	--	No	1997, 2001, 2004, 2008, 2013, 2018
Belgium	Belgian Health Interview Survey	https://www.sciensano.be/en/projects/health-interview-survey/hisia	Health and quality of life	Parkinson's	Nervous system disorder	Geography	Geography	Crude percentage, crude numbers	--	No	1997, 2001, 2004, 2008, 2013, 2018
Belgium	Belgian Health Interview Survey	https://www.sciensano.be/en/projects/health-interview-survey/hisia	Health and quality of life	Epilepsy	Nervous system disorder	Gender	Gender	Crude percentage, crude numbers	--	No	1997, 2001, 2004, 2008, 2013, 2018
Belgium	Belgian Health Interview Survey	https://www.sciensano.be/en/projects/health-interview-survey/hisia	Health and quality of life	Epilepsy	Nervous system disorder	Age	Age	Crude percentage, crude numbers	--	No	1997, 2001, 2004, 2008, 2013, 2018
Belgium	Belgian Health Interview Survey	https://www.sciensano.be/en/projects/health-interview-survey/hisia	Health and quality of life	Epilepsy	Nervous system disorder	Education level	Education	Crude percentage, crude numbers	--	No	1997, 2001, 2004, 2008, 2013, 2018
Belgium	Belgian Health Interview Survey	https://www.sciensano.be/en/projects/health-interview-survey/hisia	Health and quality of life	Epilepsy	Nervous system disorder	Income level	Income	Crude percentage, crude numbers	--	No	1997, 2001, 2004, 2008, 2013, 2018
Belgium	Belgian Health Interview Survey	https://www.sciensano.be/en/projects/health-interview-survey/hisia	Health and quality of life	Epilepsy	Nervous system disorder	Household composition	Living arrangement	Crude percentage, crude numbers	--	No	1997, 2001, 2004, 2008, 2013, 2018
Belgium	Belgian Health Interview Survey	https://www.sciensano.be/en/projects/health-interview-survey/hisia	Health and quality of life	Epilepsy	Nervous system disorder	Urbanizationlevel	Urbanisation	Crude percentage, crude numbers	--	No	1997, 2001, 2004, 2008, 2013, 2018
Belgium	Belgian Health Interview Survey	https://www.sciensano.be/en/projects/health-interview-survey/hisia	Health and quality of life	Epilepsy	Nervous system disorder	Geography	Geography	Crude percentage, crude numbers	--	No	1997, 2001, 2004, 2008, 2013, 2018
Belgium	Belgian Health Interview Survey	https://www.sciensano.be/en/projects/health-interview-survey/hisia	Health and quality of life	Gastrointestinal disorders and liver cirrhosis	GI disorder and liver cirrhosis	Gender	Gender	Crude percentage, crude numbers	--	No	1997, 2001, 2004, 2008, 2013, 2018
Belgium	Belgian Health Interview Survey	https://www.sciensano.be/en/projects/health-interview-survey/hisia	Health and quality of life	Gastrointestinal disorders and liver cirrhosis	GI disorder and liver cirrhosis	Age	Age	Crude percentage, crude numbers	--	No	1997, 2001, 2004, 2008, 2013, 2018
Belgium	Belgian Health Interview Survey	https://www.sciensano.be/en/projects/health-interview-survey/hisia	Health and quality of life	Gastrointestinal disorders and liver cirrhosis	GI disorder and liver cirrhosis	Education level	Education	Crude percentage, crude numbers	--	No	1997, 2001, 2004, 2008, 2013, 2018
Belgium	Belgian Health Interview Survey	https://www.sciensano.be/en/projects/health-interview-survey/hisia	Health and quality of life	Gastrointestinal disorders and liver cirrhosis	GI disorder and liver cirrhosis	Income level	Income	Crude percentage, crude numbers	--	No	1997, 2001, 2004, 2008, 2013, 2018
Belgium	Belgian Health Interview Survey	https://www.sciensano.be/en/projects/health-interview-survey/hisia	Health and quality of life	Gastrointestinal disorders and liver cirrhosis	GI disorder and liver cirrhosis	Household composition	Living arrangement	Crude percentage, crude numbers	--	No	1997, 2001, 2004, 2008, 2013, 2018
Belgium	Belgian Health Interview Survey	https://www.sciensano.be/en/projects/health-interview-survey/hisia	Health and quality of life	Gastrointestinal disorders and liver cirrhosis	GI disorder and liver cirrhosis	Urbanizationlevel	Urbanisation	Crude percentage, crude numbers	--	No	1997, 2001, 2004, 2008, 2013, 2018
Belgium	Belgian Health Interview Survey	https://www.sciensano.be/en/projects/health-interview-survey/hisia	Health and quality of life	Gastrointestinal disorders and liver cirrhosis	GI disorder and liver cirrhosis	Geography	Geography	Crude percentage, crude numbers	--	No	1997, 2001, 2004, 2008, 2013, 2018
Belgium	Belgian Health Interview Survey	https://www.sciensano.be/en/projects/health-interview-survey/hisia	Health and quality of life	Urinary incontinence	Genitourinary disease	Gender	Gender	Crude percentage, crude numbers	--	No	2008, 2013, 2018
Belgium	Belgian Health Interview Survey	https://www.sciensano.be/en/projects/health-interview-survey/hisia	Health and quality of life	Urinary incontinence	Genitourinary disease	Age	Age	Crude percentage, crude numbers	--	No	2008, 2013, 2018
Belgium	Belgian Health Interview Survey	https://www.sciensano.be/en/projects/health-interview-survey/hisia	Health and quality of life	Urinary incontinence	Genitourinary disease	Education level	Education	Crude percentage, crude numbers	--	No	2008, 2013, 2018
Belgium	Belgian Health Interview Survey	https://www.sciensano.be/en/projects/health-interview-survey/hisia	Health and quality of life	Urinary incontinence	Genitourinary disease	Income level	Income	Crude percentage, crude numbers	--	No	2008, 2013, 2018
Belgium	Belgian Health Interview Survey	https://www.sciensano.be/en/projects/health-interview-survey/hisia	Health and quality of life	Urinary incontinence	Genitourinary disease	Household composition	Living arrangement	Crude percentage, crude numbers	--	No	2008, 2013, 2018
Belgium	Belgian Health Interview Survey	https://www.sciensano.be/en/projects/health-interview-survey/hisia	Health and quality of life	Urinary incontinence	Genitourinary disease	Urbanizationlevel	Urbanisation	Crude percentage, crude numbers	--	No	2008, 2013, 2018
Belgium	Belgian Health Interview Survey	https://www.sciensano.be/en/projects/health-interview-survey/hisia	Health and quality of life	Urinary incontinence	Genitourinary disease	Geography	Geography	Crude percentage, crude numbers	--	No	2008, 2013, 2018
Belgium	Belgian Health Interview Survey	https://www.sciensano.be/en/projects/health-interview-survey/hisia	Health and quality of life	Kidney stones, kidney disease, chronic cystitis, prostate complaints	Genitourinary disease	Gender	Gender	Crude percentage, crude numbers	--	No	1997, 2001, 2004, 2008, 2013, 2018
Belgium	Belgian Health Interview Survey	https://www.sciensano.be/en/projects/health-interview-survey/hisia	Health and quality of life	Kidney stones, kidney disease, chronic cystitis, prostate complaints	Genitourinary disease	Age	Age	Crude percentage, crude numbers	--	No	1997, 2001, 2004, 2008, 2013, 2018
Belgium	Belgian Health Interview Survey	https://www.sciensano.be/en/projects/health-interview-survey/hisia	Health and quality of life	Kidney stones, kidney disease, chronic cystitis, prostate complaints	Genitourinary disease	Education level	Education	Crude percentage, crude numbers	--	No	1997, 2001, 2004, 2008, 2013, 2018
Belgium	Belgian Health Interview Survey	https://www.sciensano.be/en/projects/health-interview-survey/hisia	Health and quality of life	Kidney stones, kidney disease, chronic cystitis, prostate complaints	Genitourinary disease	Income level	Income	Crude percentage, crude numbers	--	No	1997, 2001, 2004, 2008, 2013, 2018
Belgium	Belgian Health Interview Survey	https://www.sciensano.be/en/projects/health-interview-survey/hisia	Health and quality of life	Kidney stones, kidney disease, chronic cystitis, prostate complaints	Genitourinary disease	Household composition	Living arrangement	Crude percentage, crude numbers	--	No	1997, 2001, 2004, 2008, 2013, 2018
Belgium	Belgian Health Interview Survey	https://www.sciensano.be/en/projects/health-interview-survey/hisia	Health and quality of life	Kidney stones, kidney disease, chronic cystitis, prostate complaints	Genitourinary disease	Urbanizationlevel	Urbanisation	Crude percentage, crude numbers	--	No	1997, 2001, 2004, 2008, 2013, 2018
Belgium	Belgian Health Interview Survey	https://www.sciensano.be/en/projects/health-interview-survey/hisia	Health and quality of life	Kidney stones, kidney disease, chronic cystitis, prostate complaints	Genitourinary disease	Geography	Geography	Crude percentage, crude numbers	--	No	1997, 2001, 2004, 2008, 2013, 2018
Belgium	Belgian Health Interview Survey	https://www.sciensano.be/en/projects/health-interview-survey/hisia	Health and quality of life	Eye diseases	Disease of the senses	Gender	Gender	Crude percentage, crude numbers	--	No	1997, 2001, 2004, 2008, 2013, 2018
Belgium	Belgian Health Interview Survey	https://www.sciensano.be/en/projects/health-interview-survey/hisia	Health and quality of life	Eye diseases	Disease of the senses	Age	Age	Crude percentage, crude numbers	--	No	1997, 2001, 2004, 2008, 2013, 2018
Belgium	Belgian Health Interview Survey	https://www.sciensano.be/en/projects/health-interview-survey/hisia	Health and quality of life	Eye diseases	Disease of the senses	Education level	Education	Crude percentage, crude numbers	--	No	1997, 2001, 2004, 2008, 2013, 2018
Belgium	Belgian Health Interview Survey	https://www.sciensano.be/en/projects/health-interview-survey/hisia	Health and quality of life	Eye diseases	Disease of the senses	Income level	Income	Crude percentage, crude numbers	--	No	1997, 2001, 2004, 2008, 2013, 2018
Belgium	Belgian Health Interview Survey	https://www.sciensano.be/en/projects/health-interview-survey/hisia	Health and quality of life	Eye diseases	Disease of the senses	Household composition	Living arrangement	Crude percentage, crude numbers	--	No	1997, 2001, 2004, 2008, 2013, 2018
Belgium	Belgian Health Interview Survey	https://www.sciensano.be/en/projects/health-interview-survey/hisia	Health and quality of life	Eye diseases	Disease of the senses	Urbanizationlevel	Urbanisation	Crude percentage, crude numbers	--	No	1997, 2001, 2004, 2008, 2013, 2018
Belgium	Belgian Health Interview Survey	https://www.sciensano.be/en/projects/health-interview-survey/hisia	Health and quality of life	Eye diseases	Disease of the senses	Geography	Geography	Crude percentage, crude numbers	--	No	1997, 2001, 2004, 2008, 2013, 2018
Belgium	Belgian Health Interview Survey	https://www.sciensano.be/en/projects/health-interview-survey/hisia	Health and quality of life	Allergies	Allergies	Gender	Gender	Crude percentage, crude numbers	--	No	1997, 2001, 2004, 2008, 2013, 2018
Belgium	Belgian Health Interview Survey	https://www.sciensano.be/en/projects/health-interview-survey/hisia	Health and quality of life	Allergies	Allergies	Age	Age	Crude percentage, crude numbers	--	No	1997, 2001, 2004, 2008, 2013, 2018
Belgium	Belgian Health Interview Survey	https://www.sciensano.be/en/projects/health-interview-survey/hisia	Health and quality of life	Allergies	Allergies	Education level	Education	Crude percentage, crude numbers	--	No	1997, 2001, 2004, 2008, 2013, 2018
Belgium	Belgian Health Interview Survey	https://www.sciensano.be/en/projects/health-interview-survey/hisia	Health and quality of life	Allergies	Allergies	Income level	Income	Crude percentage, crude numbers	--	No	1997, 2001, 2004, 2008, 2013, 2018
Belgium	Belgian Health Interview Survey	https://www.sciensano.be/en/projects/health-interview-survey/hisia	Health and quality of life	Allergies	Allergies	Household composition	Living arrangement	Crude percentage, crude numbers	--	No	1997, 2001, 2004, 2008, 2013, 2018
Belgium	Belgian Health Interview Survey	https://www.sciensano.be/en/projects/health-interview-survey/hisia	Health and quality of life	Allergies	Allergies	Urbanizationlevel	Urbanisation	Crude percentage, crude numbers	--	No	1997, 2001, 2004, 2008, 2013, 2018
Belgium	Belgian Health Interview Survey	https://www.sciensano.be/en/projects/health-interview-survey/hisia	Health and quality of life	Allergies	Allergies	Geography	Geography	Crude percentage, crude numbers	--	No	1997, 2001, 2004, 2008, 2013, 2018
Belgium	Belgian Health Interview Survey	https://www.sciensano.be/en/projects/health-interview-survey/hisia	Health and quality of life	Cancer	Cancer	Gender	Gender	Crude percentage, crude numbers	--	No	1997, 2001, 2004, 2008, 2013, 2018
Belgium	Belgian Health Interview Survey	https://www.sciensano.be/en/projects/health-interview-survey/hisia	Health and quality of life	Cancer	Cancer	Age	Age	Crude percentage, crude numbers	--	No	1997, 2001, 2004, 2008, 2013, 2018
Belgium	Belgian Health Interview Survey	https://www.sciensano.be/en/projects/health-interview-survey/hisia	Health and quality of life	Cancer	Cancer	Education level	Education	Crude percentage, crude numbers	--	No	1997, 2001, 2004, 2008, 2013, 2018
Belgium	Belgian Health Interview Survey	https://www.sciensano.be/en/projects/health-interview-survey/hisia	Health and quality of life	Cancer	Cancer	Income level	Income	Crude percentage, crude numbers	--	No	1997, 2001, 2004, 2008, 2013, 2018
Belgium	Belgian Health Interview Survey	https://www.sciensano.be/en/projects/health-interview-survey/hisia	Health and quality of life	Cancer	Cancer	Household composition	Living arrangement	Crude percentage, crude numbers	--	No	1997, 2001, 2004, 2008, 2013, 2018
Belgium	Belgian Health Interview Survey	https://www.sciensano.be/en/projects/health-interview-survey/hisia	Health and quality of life	Cancer	Cancer	Urbanizationlevel	Urbanisation	Crude percentage, crude numbers	--	No	1997, 2001, 2004, 2008, 2013, 2018
Belgium	Belgian Health Interview Survey	https://www.sciensano.be/en/projects/health-interview-survey/hisia	Health and quality of life	Cancer	Cancer	Geography	Geography	Crude percentage, crude numbers	--	No	1997, 2001, 2004, 2008, 2013, 2018
Belgium	Belgian Health Interview Survey	https://www.sciensano.be/en/projects/health-interview-survey/hisia	Health and quality of life	Depression	Mental health	Gender	Gender	Crude percentage, crude numbers	--	No	1997, 2001, 2004, 2008, 2013, 2018
Belgium	Belgian Health Interview Survey	https://www.sciensano.be/en/projects/health-interview-survey/hisia	Health and quality of life	Depression	Mental health	Age	Age	Crude percentage, crude numbers	--	No	1997, 2001, 2004, 2008, 2013, 2018
Belgium	Belgian Health Interview Survey	https://www.sciensano.be/en/projects/health-interview-survey/hisia	Health and quality of life	Depression	Mental health	Education level	Education	Crude percentage, crude numbers	--	No	1997, 2001, 2004, 2008, 2013, 2018
Belgium	Belgian Health Interview Survey	https://www.sciensano.be/en/projects/health-interview-survey/hisia	Health and quality of life	Depression	Mental health	Income level	Income	Crude percentage, crude numbers	--	No	1997, 2001, 2004, 2008, 2013, 2018
Belgium	Belgian Health Interview Survey	https://www.sciensano.be/en/projects/health-interview-survey/hisia	Health and quality of life	Depression	Mental health	Household composition	Living arrangement	Crude percentage, crude numbers	--	No	1997, 2001, 2004, 2008, 2013, 2018
Belgium	Belgian Health Interview Survey	https://www.sciensano.be/en/projects/health-interview-survey/hisia	Health and quality of life	Depression	Mental health	Urbanizationlevel	Urbanisation	Crude percentage, crude numbers	--	No	1997, 2001, 2004, 2008, 2013, 2018
Belgium	Belgian Health Interview Survey	https://www.sciensano.be/en/projects/health-interview-survey/hisia	Health and quality of life	Depression	Mental health	Geography	Geography	Crude percentage, crude numbers	--	No	1997, 2001, 2004, 2008, 2013, 2018
Belgium	Belgian Health Interview Survey	https://www.sciensano.be/en/projects/health-interview-survey/hisia	Health and quality of life	Chronic fatigue	Quality of life/satisfaction with life	Gender	Gender	Crude percentage, crude numbers	--	No	2001, 2004, 2008, 2013, 2018
Belgium	Belgian Health Interview Survey	https://www.sciensano.be/en/projects/health-interview-survey/hisia	Health and quality of life	Chronic fatigue	Quality of life/satisfaction with life	Age	Age	Crude percentage, crude numbers	--	No	2001, 2004, 2008, 2013, 2018
Belgium	Belgian Health Interview Survey	https://www.sciensano.be/en/projects/health-interview-survey/hisia	Health and quality of life	Chronic fatigue	Quality of life/satisfaction with life	Education level	Education	Crude percentage, crude numbers	--	No	2001, 2004, 2008, 2013, 2018
Belgium	Belgian Health Interview Survey	https://www.sciensano.be/en/projects/health-interview-survey/hisia	Health and quality of life	Chronic fatigue	Quality of life/satisfaction with life	Income level	Income	Crude percentage, crude numbers	--	No	2001, 2004, 2008, 2013, 2018
Belgium	Belgian Health Interview Survey	https://www.sciensano.be/en/projects/health-interview-survey/hisia	Health and quality of life	Chronic fatigue	Quality of life/satisfaction with life	Household composition	Living arrangement	Crude percentage, crude numbers	--	No	2001, 2004, 2008, 2013, 2018
Belgium	Belgian Health Interview Survey	https://www.sciensano.be/en/projects/health-interview-survey/hisia	Health and quality of life	Chronic fatigue	Quality of life/satisfaction with life	Urbanizationlevel	Urbanisation	Crude percentage, crude numbers	--	No	2001, 2004, 2008, 2013, 2018
Belgium	Belgian Health Interview Survey	https://www.sciensano.be/en/projects/health-interview-survey/hisia	Health and quality of life	Chronic fatigue	Quality of life/satisfaction with life	Geography	Geography	Crude percentage, crude numbers	--	No	2001, 2004, 2008, 2013, 2018
Belgium	Belgian Health Interview Survey	https://www.sciensano.be/en/projects/health-interview-survey/hisia	Health and quality of life	Osteoporosis	Musculoskeletal disease	Gender	Gender	Crude percentage, crude numbers	--	No	1997, 2001, 2004, 2008, 2013, 2018
Belgium	Belgian Health Interview Survey	https://www.sciensano.be/en/projects/health-interview-survey/hisia	Health and quality of life	Osteoporosis	Musculoskeletal disease	Age	Age	Crude percentage, crude numbers	--	No	1997, 2001, 2004, 2008, 2013, 2018
Belgium	Belgian Health Interview Survey	https://www.sciensano.be/en/projects/health-interview-survey/hisia	Health and quality of life	Osteoporosis	Musculoskeletal disease	Education level	Education	Crude percentage, crude numbers	--	No	1997, 2001, 2004, 2008, 2013, 2018
Belgium	Belgian Health Interview Survey	https://www.sciensano.be/en/projects/health-interview-survey/hisia	Health and quality of life	Osteoporosis	Musculoskeletal disease	Income level	Income	Crude percentage, crude numbers	--	No	1997, 2001, 2004, 2008, 2013, 2018
Belgium	Belgian Health Interview Survey	https://www.sciensano.be/en/projects/health-interview-survey/hisia	Health and quality of life	Osteoporosis	Musculoskeletal disease	Household composition	Living arrangement	Crude percentage, crude numbers	--	No	1997, 2001, 2004, 2008, 2013, 2018
Belgium	Belgian Health Interview Survey	https://www.sciensano.be/en/projects/health-interview-survey/hisia	Health and quality of life	Osteoporosis	Musculoskeletal disease	Urbanizationlevel	Urbanisation	Crude percentage, crude numbers	--	No	1997, 2001, 2004, 2008, 2013, 2018
Belgium	Belgian Health Interview Survey	https://www.sciensano.be/en/projects/health-interview-survey/hisia	Health and quality of life	Osteoporosis	Musculoskeletal disease	Geography	Geography	Crude percentage, crude numbers	--	No	1997, 2001, 2004, 2008, 2013, 2018
Belgium	Belgian Health Interview Survey	https://www.sciensano.be/en/projects/health-interview-survey/hisia	Health and quality of life	Broken hip	Injury	Gender	Gender	Crude percentage, crude numbers	--	No	1997, 2001, 2004, 2008, 2013, 2018
Belgium	Belgian Health Interview Survey	https://www.sciensano.be/en/projects/health-interview-survey/hisia	Health and quality of life	Broken hip	Injury	Age	Age	Crude percentage, crude numbers	--	No	1997, 2001, 2004, 2008, 2013, 2018
Belgium	Belgian Health Interview Survey	https://www.sciensano.be/en/projects/health-interview-survey/hisia	Health and quality of life	Broken hip	Injury	Education level	Education	Crude percentage, crude numbers	--	No	1997, 2001, 2004, 2008, 2013, 2018
Belgium	Belgian Health Interview Survey	https://www.sciensano.be/en/projects/health-interview-survey/hisia	Health and quality of life	Broken hip	Injury	Income level	Income	Crude percentage, crude numbers	--	No	1997, 2001, 2004, 2008, 2013, 2018
Belgium	Belgian Health Interview Survey	https://www.sciensano.be/en/projects/health-interview-survey/hisia	Health and quality of life	Broken hip	Injury	Household composition	Living arrangement	Crude percentage, crude numbers	--	No	1997, 2001, 2004, 2008, 2013, 2018
Belgium	Belgian Health Interview Survey	https://www.sciensano.be/en/projects/health-interview-survey/hisia	Health and quality of life	Broken hip	Injury	Urbanizationlevel	Urbanisation	Crude percentage, crude numbers	--	No	1997, 2001, 2004, 2008, 2013, 2018
Belgium	Belgian Health Interview Survey	https://www.sciensano.be/en/projects/health-interview-survey/hisia	Health and quality of life	Broken hip	Injury	Geography	Geography	Crude percentage, crude numbers	--	No	1997, 2001, 2004, 2008, 2013, 2018
Belgium	Belgian Health Interview Survey	https://www.sciensano.be/en/projects/health-interview-survey/hisia	Health and quality of life	Chronic skin disease	Skin disorder	Gender	Gender	Crude percentage, crude numbers	--	No	1997, 2001, 2004, 2008, 2013, 2018
Belgium	Belgian Health Interview Survey	https://www.sciensano.be/en/projects/health-interview-survey/hisia	Health and quality of life	Chronic skin disease	Skin disorder	Age	Age	Crude percentage, crude numbers	--	No	1997, 2001, 2004, 2008, 2013, 2018
Belgium	Belgian Health Interview Survey	https://www.sciensano.be/en/projects/health-interview-survey/hisia	Health and quality of life	Chronic skin disease	Skin disorder	Education level	Education	Crude percentage, crude numbers	--	No	1997, 2001, 2004, 2008, 2013, 2018
Belgium	Belgian Health Interview Survey	https://www.sciensano.be/en/projects/health-interview-survey/hisia	Health and quality of life	Chronic skin disease	Skin disorder	Income level	Income	Crude percentage, crude numbers	--	No	1997, 2001, 2004, 2008, 2013, 2018
Belgium	Belgian Health Interview Survey	https://www.sciensano.be/en/projects/health-interview-survey/hisia	Health and quality of life	Chronic skin disease	Skin disorder	Household composition	Living arrangement	Crude percentage, crude numbers	--	No	1997, 2001, 2004, 2008, 2013, 2018
Belgium	Belgian Health Interview Survey	https://www.sciensano.be/en/projects/health-interview-survey/hisia	Health and quality of life	Chronic skin disease	Skin disorder	Urbanizationlevel	Urbanisation	Crude percentage, crude numbers	--	No	1997, 2001, 2004, 2008, 2013, 2018
Belgium	Belgian Health Interview Survey	https://www.sciensano.be/en/projects/health-interview-survey/hisia	Health and quality of life	Chronic skin disease	Skin disorder	Geography	Geography	Crude percentage, crude numbers	--	No	1997, 2001, 2004, 2008, 2013, 2018
Belgium	Belgian Health Interview Survey	https://www.sciensano.be/en/projects/health-interview-survey/hisia	Health and quality of life	Frailty	Quality of life/satisfaction with life	Gender	Gender	Crude percentage, crude numbers	--	No	2018
Belgium	Belgian Health Interview Survey	https://www.sciensano.be/en/projects/health-interview-survey/hisia	Health and quality of life	Frailty	Quality of life/satisfaction with life	Age	Age	Crude percentage, crude numbers	--	No	2018
Belgium	Belgian Health Interview Survey	https://www.sciensano.be/en/projects/health-interview-survey/hisia	Health and quality of life	Frailty	Quality of life/satisfaction with life	Education level	Education	Crude percentage, crude numbers	--	No	2018
Belgium	Belgian Health Interview Survey	https://www.sciensano.be/en/projects/health-interview-survey/hisia	Health and quality of life	Frailty	Quality of life/satisfaction with life	Income level	Income	Crude percentage, crude numbers	--	No	2018
Belgium	Belgian Health Interview Survey	https://www.sciensano.be/en/projects/health-interview-survey/hisia	Health and quality of life	Frailty	Quality of life/satisfaction with life	Household composition	Living arrangement	Crude percentage, crude numbers	--	No	2018
Belgium	Belgian Health Interview Survey	https://www.sciensano.be/en/projects/health-interview-survey/hisia	Health and quality of life	Frailty	Quality of life/satisfaction with life	Urbanizationlevel	Urbanisation	Crude percentage, crude numbers	--	No	2018
Belgium	Belgian Health Interview Survey	https://www.sciensano.be/en/projects/health-interview-survey/hisia	Health and quality of life	Frailty	Quality of life/satisfaction with life	Geography	Geography	Crude percentage, crude numbers	--	No	2018
Belgium	Belgian Health Interview Survey	https://www.sciensano.be/en/projects/health-interview-survey/hisia	Health and quality of life	Long-term limitations	Functional limitation	Gender	Gender	Crude percentage, crude numbers	--	No	1997, 2001, 2004, 2008, 2013, 2018
Belgium	Belgian Health Interview Survey	https://www.sciensano.be/en/projects/health-interview-survey/hisia	Health and quality of life	Long-term limitations	Functional limitation	Age	Age	Crude percentage, crude numbers	--	No	1997, 2001, 2004, 2008, 2013, 2018
Belgium	Belgian Health Interview Survey	https://www.sciensano.be/en/projects/health-interview-survey/hisia	Health and quality of life	Long-term limitations	Functional limitation	Education level	Education	Crude percentage, crude numbers	--	No	1997, 2001, 2004, 2008, 2013, 2018
Belgium	Belgian Health Interview Survey	https://www.sciensano.be/en/projects/health-interview-survey/hisia	Health and quality of life	Long-term limitations	Functional limitation	Income level	Income	Crude percentage, crude numbers	--	No	1997, 2001, 2004, 2008, 2013, 2018
Belgium	Belgian Health Interview Survey	https://www.sciensano.be/en/projects/health-interview-survey/hisia	Health and quality of life	Long-term limitations	Functional limitation	Household composition	Living arrangement	Crude percentage, crude numbers	--	No	1997, 2001, 2004, 2008, 2013, 2018
Belgium	Belgian Health Interview Survey	https://www.sciensano.be/en/projects/health-interview-survey/hisia	Health and quality of life	Long-term limitations	Functional limitation	Urbanizationlevel	Urbanisation	Crude percentage, crude numbers	--	No	1997, 2001, 2004, 2008, 2013, 2018
Belgium	Belgian Health Interview Survey	https://www.sciensano.be/en/projects/health-interview-survey/hisia	Health and quality of life	Long-term limitations	Functional limitation	Geography	Geography	Crude percentage, crude numbers	--	No	1997, 2001, 2004, 2008, 2013, 2018
Belgium	Belgian Health Interview Survey	https://www.sciensano.be/en/projects/health-interview-survey/hisia	Health and quality of life	Bodily pain	Self-perceived/self-reported health	Gender	Gender	Crude percentage, crude numbers	--	No	1997, 2001, 2004, 2008, 2013, 2018
Belgium	Belgian Health Interview Survey	https://www.sciensano.be/en/projects/health-interview-survey/hisia	Health and quality of life	Bodily pain	Self-perceived/self-reported health	Age	Age	Crude percentage, crude numbers	--	No	1997, 2001, 2004, 2008, 2013, 2018
Belgium	Belgian Health Interview Survey	https://www.sciensano.be/en/projects/health-interview-survey/hisia	Health and quality of life	Bodily pain	Self-perceived/self-reported health	Education level	Education	Crude percentage, crude numbers	--	No	1997, 2001, 2004, 2008, 2013, 2018
Belgium	Belgian Health Interview Survey	https://www.sciensano.be/en/projects/health-interview-survey/hisia	Health and quality of life	Bodily pain	Self-perceived/self-reported health	Income level	Income	Crude percentage, crude numbers	--	No	1997, 2001, 2004, 2008, 2013, 2018
Belgium	Belgian Health Interview Survey	https://www.sciensano.be/en/projects/health-interview-survey/hisia	Health and quality of life	Bodily pain	Self-perceived/self-reported health	Household composition	Living arrangement	Crude percentage, crude numbers	--	No	1997, 2001, 2004, 2008, 2013, 2018
Belgium	Belgian Health Interview Survey	https://www.sciensano.be/en/projects/health-interview-survey/hisia	Health and quality of life	Bodily pain	Self-perceived/self-reported health	Urbanizationlevel	Urbanisation	Crude percentage, crude numbers	--	No	1997, 2001, 2004, 2008, 2013, 2018
Belgium	Belgian Health Interview Survey	https://www.sciensano.be/en/projects/health-interview-survey/hisia	Health and quality of life	Bodily pain	Self-perceived/self-reported health	Geography	Geography	Crude percentage, crude numbers	--	No	1997, 2001, 2004, 2008, 2013, 2018
Belgium	Belgian Health Interview Survey	https://www.sciensano.be/en/projects/health-interview-survey/hisia	Health and quality of life	Quality of life	Quality of life/satisfaction with life	Gender	Gender	Crude percentage, crude numbers	--	No	2013, 2018
Belgium	Belgian Health Interview Survey	https://www.sciensano.be/en/projects/health-interview-survey/hisia	Health and quality of life	Quality of life	Quality of life/satisfaction with life	Age	Age	Crude percentage, crude numbers	--	No	2013, 2018
Belgium	Belgian Health Interview Survey	https://www.sciensano.be/en/projects/health-interview-survey/hisia	Health and quality of life	Quality of life	Quality of life/satisfaction with life	Education level	Education	Crude percentage, crude numbers	--	No	2013, 2018
Belgium	Belgian Health Interview Survey	https://www.sciensano.be/en/projects/health-interview-survey/hisia	Health and quality of life	Quality of life	Quality of life/satisfaction with life	Income level	Income	Crude percentage, crude numbers	--	No	2013, 2018
Belgium	Belgian Health Interview Survey	https://www.sciensano.be/en/projects/health-interview-survey/hisia	Health and quality of life	Quality of life	Quality of life/satisfaction with life	Household composition	Living arrangement	Crude percentage, crude numbers	--	No	2013, 2018
Belgium	Belgian Health Interview Survey	https://www.sciensano.be/en/projects/health-interview-survey/hisia	Health and quality of life	Quality of life	Quality of life/satisfaction with life	Urbanizationlevel	Urbanisation	Crude percentage, crude numbers	--	No	2013, 2018
Belgium	Belgian Health Interview Survey	https://www.sciensano.be/en/projects/health-interview-survey/hisia	Health and quality of life	Quality of life	Quality of life/satisfaction with life	Geography	Geography	Crude percentage, crude numbers	--	No	2013, 2018
Belgium	Belgian Health Interview Survey	https://www.sciensano.be/en/projects/health-interview-survey/hisia	Health and quality of life	Work absence due to illness	Absenteeism	Gender	Gender	Crude percentage, crude numbers	--	No	2013, 2018
Belgium	Belgian Health Interview Survey	https://www.sciensano.be/en/projects/health-interview-survey/hisia	Health and quality of life	Work absence due to illness	Absenteeism	Age	Age	Crude percentage, crude numbers	--	No	2013, 2018
Belgium	Belgian Health Interview Survey	https://www.sciensano.be/en/projects/health-interview-survey/hisia	Health and quality of life	Work absence due to illness	Absenteeism	Education level	Education	Crude percentage, crude numbers	--	No	2013, 2018
Belgium	Belgian Health Interview Survey	https://www.sciensano.be/en/projects/health-interview-survey/hisia	Health and quality of life	Work absence due to illness	Absenteeism	Income level	Income	Crude percentage, crude numbers	--	No	2013, 2018
Belgium	Belgian Health Interview Survey	https://www.sciensano.be/en/projects/health-interview-survey/hisia	Health and quality of life	Work absence due to illness	Absenteeism	Household composition	Living arrangement	Crude percentage, crude numbers	--	No	2013, 2018
Belgium	Belgian Health Interview Survey	https://www.sciensano.be/en/projects/health-interview-survey/hisia	Health and quality of life	Work absence due to illness	Absenteeism	Urbanizationlevel	Urbanisation	Crude percentage, crude numbers	--	No	2013, 2018
Belgium	Belgian Health Interview Survey	https://www.sciensano.be/en/projects/health-interview-survey/hisia	Health and quality of life	Work absence due to illness	Absenteeism	Geography	Geography	Crude percentage, crude numbers	--	No	2013, 2018
Belgium	Belgian Health Interview Survey	https://www.sciensano.be/en/projects/health-interview-survey/hisia	Health and quality of life	Suicidal thoughts/behaviour	Mental health	Gender	Gender	Crude percentage, crude numbers	--	No	2004, 2008, 2013, 2018
Belgium	Belgian Health Interview Survey	https://www.sciensano.be/en/projects/health-interview-survey/hisia	Health and quality of life	Suicidal thoughts/behaviour	Mental health	Age	Age	Crude percentage, crude numbers	--	No	2004, 2008, 2013, 2018
Belgium	Belgian Health Interview Survey	https://www.sciensano.be/en/projects/health-interview-survey/hisia	Health and quality of life	Suicidal thoughts/behaviour	Mental health	Education level	Education	Crude percentage, crude numbers	--	No	2004, 2008, 2013, 2018
Belgium	Belgian Health Interview Survey	https://www.sciensano.be/en/projects/health-interview-survey/hisia	Health and quality of life	Suicidal thoughts/behaviour	Mental health	Income level	Income	Crude percentage, crude numbers	--	No	2004, 2008, 2013, 2018
Belgium	Belgian Health Interview Survey	https://www.sciensano.be/en/projects/health-interview-survey/hisia	Health and quality of life	Suicidal thoughts/behaviour	Mental health	Household composition	Living arrangement	Crude percentage, crude numbers	--	No	2004, 2008, 2013, 2018
Belgium	Belgian Health Interview Survey	https://www.sciensano.be/en/projects/health-interview-survey/hisia	Health and quality of life	Suicidal thoughts/behaviour	Mental health	Urbanizationlevel	Urbanisation	Crude percentage, crude numbers	--	No	2004, 2008, 2013, 2018
Belgium	Belgian Health Interview Survey	https://www.sciensano.be/en/projects/health-interview-survey/hisia	Health and quality of life	Suicidal thoughts/behaviour	Mental health	Geography	Geography	Crude percentage, crude numbers	--	No	2004, 2008, 2013, 2018
Belgium	Belgian Health Interview Survey	https://www.sciensano.be/en/projects/health-interview-survey/hisia	Health and quality of life	Eating disorder	Mental health	Gender	Gender	Crude percentage, crude numbers	--	No	2013, 2018
Belgium	Belgian Health Interview Survey	https://www.sciensano.be/en/projects/health-interview-survey/hisia	Health and quality of life	Eating disorder	Mental health	Age	Age	Crude percentage, crude numbers	--	No	2013, 2018
Belgium	Belgian Health Interview Survey	https://www.sciensano.be/en/projects/health-interview-survey/hisia	Health and quality of life	Eating disorder	Mental health	Education level	Education	Crude percentage, crude numbers	--	No	2013, 2018
Belgium	Belgian Health Interview Survey	https://www.sciensano.be/en/projects/health-interview-survey/hisia	Health and quality of life	Eating disorder	Mental health	Income level	Income	Crude percentage, crude numbers	--	No	2013, 2018
Belgium	Belgian Health Interview Survey	https://www.sciensano.be/en/projects/health-interview-survey/hisia	Health and quality of life	Eating disorder	Mental health	Household composition	Living arrangement	Crude percentage, crude numbers	--	No	2013, 2018
Belgium	Belgian Health Interview Survey	https://www.sciensano.be/en/projects/health-interview-survey/hisia	Health and quality of life	Eating disorder	Mental health	Urbanizationlevel	Urbanisation	Crude percentage, crude numbers	--	No	2013, 2018
Belgium	Belgian Health Interview Survey	https://www.sciensano.be/en/projects/health-interview-survey/hisia	Health and quality of life	Eating disorder	Mental health	Geography	Geography	Crude percentage, crude numbers	--	No	2013, 2018
Belgium	Belgian Health Interview Survey	https://www.sciensano.be/en/projects/health-interview-survey/hisia	Health and quality of life	Generalized anxiety disorder	Mental health	Gender	Gender	Crude percentage, crude numbers	--	No	2001, 2004, 2008, 2013, 2018
Belgium	Belgian Health Interview Survey	https://www.sciensano.be/en/projects/health-interview-survey/hisia	Health and quality of life	Generalized anxiety disorder	Mental health	Age	Age	Crude percentage, crude numbers	--	No	2001, 2004, 2008, 2013, 2018
Belgium	Belgian Health Interview Survey	https://www.sciensano.be/en/projects/health-interview-survey/hisia	Health and quality of life	Generalized anxiety disorder	Mental health	Education level	Education	Crude percentage, crude numbers	--	No	2001, 2004, 2008, 2013, 2018
Belgium	Belgian Health Interview Survey	https://www.sciensano.be/en/projects/health-interview-survey/hisia	Health and quality of life	Generalized anxiety disorder	Mental health	Income level	Income	Crude percentage, crude numbers	--	No	2001, 2004, 2008, 2013, 2018
Belgium	Belgian Health Interview Survey	https://www.sciensano.be/en/projects/health-interview-survey/hisia	Health and quality of life	Generalized anxiety disorder	Mental health	Household composition	Living arrangement	Crude percentage, crude numbers	--	No	2001, 2004, 2008, 2013, 2018
Belgium	Belgian Health Interview Survey	https://www.sciensano.be/en/projects/health-interview-survey/hisia	Health and quality of life	Generalized anxiety disorder	Mental health	Urbanizationlevel	Urbanisation	Crude percentage, crude numbers	--	No	2001, 2004, 2008, 2013, 2018
Belgium	Belgian Health Interview Survey	https://www.sciensano.be/en/projects/health-interview-survey/hisia	Health and quality of life	Generalized anxiety disorder	Mental health	Geography	Geography	Crude percentage, crude numbers	--	No	2001, 2004, 2008, 2013, 2018
Belgium	Belgian Health Interview Survey	https://www.sciensano.be/en/projects/health-interview-survey/hisia	Health and quality of life	Major depression and other depressive disorders	Mental health	Gender	Gender	Crude percentage, crude numbers	--	No	2018
Belgium	Belgian Health Interview Survey	https://www.sciensano.be/en/projects/health-interview-survey/hisia	Health and quality of life	Major depression and other depressive disorders	Mental health	Age	Age	Crude percentage, crude numbers	--	No	2018
Belgium	Belgian Health Interview Survey	https://www.sciensano.be/en/projects/health-interview-survey/hisia	Health and quality of life	Major depression and other depressive disorders	Mental health	Education level	Education	Crude percentage, crude numbers	--	No	2018
Belgium	Belgian Health Interview Survey	https://www.sciensano.be/en/projects/health-interview-survey/hisia	Health and quality of life	Major depression and other depressive disorders	Mental health	Income level	Income	Crude percentage, crude numbers	--	No	2018
Belgium	Belgian Health Interview Survey	https://www.sciensano.be/en/projects/health-interview-survey/hisia	Health and quality of life	Major depression and other depressive disorders	Mental health	Household composition	Living arrangement	Crude percentage, crude numbers	--	No	2018
Belgium	Belgian Health Interview Survey	https://www.sciensano.be/en/projects/health-interview-survey/hisia	Health and quality of life	Major depression and other depressive disorders	Mental health	Urbanizationlevel	Urbanisation	Crude percentage, crude numbers	--	No	2018
Belgium	Belgian Health Interview Survey	https://www.sciensano.be/en/projects/health-interview-survey/hisia	Health and quality of life	Major depression and other depressive disorders	Mental health	Geography	Geography	Crude percentage, crude numbers	--	No	2018
Canada	Health Inequalities Data Tool	https://health-infobase.canada.ca/health-inequalities/data-tool/index	Morbidity and Disability	Obesity	Obesity	Indigenous identity	Indigenous status	Rate ratio, crude numbers, rate difference, attributable fraction, population attributable fraction, population attributable rate, population impact number	Tables, bar graphs	Yes, CSV files	2017, 2022
Canada	Health Inequalities Data Tool	https://health-infobase.canada.ca/health-inequalities/data-tool/index	Morbidity and Disability	Obesity	Obesity	Cultural/Racial background	Race/ethnicity	Rate ratio, crude numbers, rate difference, attributable fraction, population attributable fraction, population attributable rate, population impact number	Tables, bar graphs	Yes, CSV files	2017, 2022
Canada	Health Inequalities Data Tool	https://health-infobase.canada.ca/health-inequalities/data-tool/index	Morbidity and Disability	Obesity	Obesity	Immigrant status	Immigration status/language	Rate ratio, crude numbers, rate difference, attributable fraction, population attributable fraction, population attributable rate, population impact number	Tables, bar graphs	Yes, CSV files	2017, 2022
Canada	Health Inequalities Data Tool	https://health-infobase.canada.ca/health-inequalities/data-tool/index	Morbidity and Disability	Obesity	Obesity	Income quintiles	Income	Rate ratio, crude numbers, rate difference, attributable fraction, population attributable fraction, population attributable rate, population impact number	Tables, bar graphs	Yes, CSV files	2017, 2022
Canada	Health Inequalities Data Tool	https://health-infobase.canada.ca/health-inequalities/data-tool/index	Morbidity and Disability	Obesity	Obesity	Education	Education	Rate ratio, crude numbers, rate difference, attributable fraction, population attributable fraction, population attributable rate, population impact number	Tables, bar graphs	Yes, CSV files	2017, 2022
Canada	Health Inequalities Data Tool	https://health-infobase.canada.ca/health-inequalities/data-tool/index	Morbidity and Disability	Obesity	Obesity	Rural/urban	Urbanisation	Rate ratio, crude numbers, rate difference, attributable fraction, population attributable fraction, population attributable rate, population impact number	Tables, bar graphs	Yes, CSV files	2017, 2022
Canada	Health Inequalities Data Tool	https://health-infobase.canada.ca/health-inequalities/data-tool/index	Morbidity and Disability	Obesity	Obesity	First language	Immigration status/language	Rate ratio, crude numbers, rate difference, attributable fraction, population attributable fraction, population attributable rate, population impact number	Tables, bar graphs	Yes, CSV files	2017, 2022
Canada	Health Inequalities Data Tool	https://health-infobase.canada.ca/health-inequalities/data-tool/index	Morbidity and Disability	Obesity	Obesity	Living arrangement	Living arrangement	Rate ratio, crude numbers, rate difference, attributable fraction, population attributable fraction, population attributable rate, population impact number	Tables, bar graphs	Yes, CSV files	2017, 2022
Canada	Health Inequalities Data Tool	https://health-infobase.canada.ca/health-inequalities/data-tool/index	Morbidity and Disability	Obesity	Obesity	Population centre	Urbanisation	Rate ratio, crude numbers, rate difference, attributable fraction, population attributable fraction, population attributable rate, population impact number	Tables, bar graphs	Yes, CSV files	2017, 2022
Canada	Health Inequalities Data Tool	https://health-infobase.canada.ca/health-inequalities/data-tool/index	Morbidity and Disability	Obesity	Obesity	Sexual orientation	Sexual orientation	Rate ratio, crude numbers, rate difference, attributable fraction, population attributable fraction, population attributable rate, population impact number	Tables, bar graphs	Yes, CSV files	2017, 2022
Canada	Health Inequalities Data Tool	https://health-infobase.canada.ca/health-inequalities/data-tool/index	Morbidity and Disability	Obesity	Obesity	Remoteness index	Urbanisation	Rate ratio, crude numbers, rate difference, attributable fraction, population attributable fraction, population attributable rate, population impact number	Tables, bar graphs	Yes, CSV files	2017, 2022
Canada	Health Inequalities Data Tool	https://health-infobase.canada.ca/health-inequalities/data-tool/index	Morbidity and Disability	Obesity	Obesity	Dwelling owner	Living arrangement	Rate ratio, crude numbers, rate difference, attributable fraction, population attributable fraction, population attributable rate, population impact number	Tables, bar graphs	Yes, CSV files	2017, 2022
Canada	Health Inequalities Data Tool	https://health-infobase.canada.ca/health-inequalities/data-tool/index	Morbidity and Disability	Obesity	Obesity	Age	Age	Rate ratio, crude numbers, rate difference, attributable fraction, population attributable fraction, population attributable rate, population impact number	Tables, bar graphs	Yes, CSV files	2017, 2022
Canada	Health Inequalities Data Tool	https://health-infobase.canada.ca/health-inequalities/data-tool/index	Morbidity and Disability	Obesity	Obesity	Sex	Sex	Rate ratio, crude numbers, rate difference, attributable fraction, population attributable fraction, population attributable rate, population impact number	Tables, bar graphs	Yes, CSV files	2017, 2022
Canada	Health Inequalities Data Tool	https://health-infobase.canada.ca/health-inequalities/data-tool/index	Morbidity and Disability	Disability	Functional limitation	Indigenous identity Cultural/Racial background Immigrant status Occupation Income quintiles Education Rural/urban First language Living arrangement Population centre Sexual orientation Remoteness index Dwelling owner Employment status Age Sex	Indigenous status	Rate ratio, crude numbers, rate difference, attributable fraction, population attributable fraction, population attributable rate, population impact number	Tables, bar graphs	Yes, CSV files	2017, 2022
Canada	Health Inequalities Data Tool	https://health-infobase.canada.ca/health-inequalities/data-tool/index	Morbidity and Disability	Disability	Functional limitation	Cultural/Racial background	Race/ethnicity	Rate ratio, crude numbers, rate difference, attributable fraction, population attributable fraction, population attributable rate, population impact number	Tables, bar graphs	Yes, CSV files	2017, 2022
Canada	Health Inequalities Data Tool	https://health-infobase.canada.ca/health-inequalities/data-tool/index	Morbidity and Disability	Disability	Functional limitation	Immigrant status	Immigration status/language	Rate ratio, crude numbers, rate difference, attributable fraction, population attributable fraction, population attributable rate, population impact number	Tables, bar graphs	Yes, CSV files	2017, 2022
Canada	Health Inequalities Data Tool	https://health-infobase.canada.ca/health-inequalities/data-tool/index	Morbidity and Disability	Disability	Functional limitation	Income quintiles	Urbanisation	Rate ratio, crude numbers, rate difference, attributable fraction, population attributable fraction, population attributable rate, population impact number	Tables, bar graphs	Yes, CSV files	2017, 2022
Canada	Health Inequalities Data Tool	https://health-infobase.canada.ca/health-inequalities/data-tool/index	Morbidity and Disability	Disability	Functional limitation	Education	Immigration status/language	Rate ratio, crude numbers, rate difference, attributable fraction, population attributable fraction, population attributable rate, population impact number	Tables, bar graphs	Yes, CSV files	2017, 2022
Canada	Health Inequalities Data Tool	https://health-infobase.canada.ca/health-inequalities/data-tool/index	Morbidity and Disability	Disability	Functional limitation	Rural/urban	Living arrangement	Rate ratio, crude numbers, rate difference, attributable fraction, population attributable fraction, population attributable rate, population impact number	Tables, bar graphs	Yes, CSV files	2017, 2022
Canada	Health Inequalities Data Tool	https://health-infobase.canada.ca/health-inequalities/data-tool/index	Morbidity and Disability	Disability	Functional limitation	First language	Urbanisation	Rate ratio, crude numbers, rate difference, attributable fraction, population attributable fraction, population attributable rate, population impact number	Tables, bar graphs	Yes, CSV files	2017, 2022
Canada	Health Inequalities Data Tool	https://health-infobase.canada.ca/health-inequalities/data-tool/index	Morbidity and Disability	Disability	Functional limitation	Living arrangement	Sexual orientation	Rate ratio, crude numbers, rate difference, attributable fraction, population attributable fraction, population attributable rate, population impact number	Tables, bar graphs	Yes, CSV files	2017, 2022
Canada	Health Inequalities Data Tool	https://health-infobase.canada.ca/health-inequalities/data-tool/index	Morbidity and Disability	Disability	Functional limitation	Population centre	Urbanisation	Rate ratio, crude numbers, rate difference, attributable fraction, population attributable fraction, population attributable rate, population impact number	Tables, bar graphs	Yes, CSV files	2017, 2022
Canada	Health Inequalities Data Tool	https://health-infobase.canada.ca/health-inequalities/data-tool/index	Morbidity and Disability	Disability	Functional limitation	Sexual orientation	Living arrangement	Rate ratio, crude numbers, rate difference, attributable fraction, population attributable fraction, population attributable rate, population impact number	Tables, bar graphs	Yes, CSV files	2017, 2022
Canada	Health Inequalities Data Tool	https://health-infobase.canada.ca/health-inequalities/data-tool/index	Morbidity and Disability	Disability	Functional limitation	Remoteness index	Age	Rate ratio, crude numbers, rate difference, attributable fraction, population attributable fraction, population attributable rate, population impact number	Tables, bar graphs	Yes, CSV files	2017, 2022
Canada	Health Inequalities Data Tool	https://health-infobase.canada.ca/health-inequalities/data-tool/index	Morbidity and Disability	Disability	Functional limitation	Dwelling owner	Sex	Rate ratio, crude numbers, rate difference, attributable fraction, population attributable fraction, population attributable rate, population impact number	Tables, bar graphs	Yes, CSV files	2017, 2022
Canada	Health Inequalities Data Tool	https://health-infobase.canada.ca/health-inequalities/data-tool/index	Morbidity and Disability	Injury	Injury	Indigenous identity	Indigenous status	Rate ratio, crude numbers, rate difference, attributable fraction, population attributable fraction, population attributable rate, population impact number	Tables, bar graphs	Yes, CSV files	2017, 2022
Canada	Health Inequalities Data Tool	https://health-infobase.canada.ca/health-inequalities/data-tool/index	Morbidity and Disability	Injury	Injury	Cultural/Racial background	Race/ethnicity	Rate ratio, crude numbers, rate difference, attributable fraction, population attributable fraction, population attributable rate, population impact number	Tables, bar graphs	Yes, CSV files	2017, 2022
Canada	Health Inequalities Data Tool	https://health-infobase.canada.ca/health-inequalities/data-tool/index	Morbidity and Disability	Injury	Injury	Immigrant status	Immigration status/language	Rate ratio, crude numbers, rate difference, attributable fraction, population attributable fraction, population attributable rate, population impact number	Tables, bar graphs	Yes, CSV files	2017, 2022
Canada	Health Inequalities Data Tool	https://health-infobase.canada.ca/health-inequalities/data-tool/index	Morbidity and Disability	Injury	Injury	Income quintiles	Income	Rate ratio, crude numbers, rate difference, attributable fraction, population attributable fraction, population attributable rate, population impact number	Tables, bar graphs	Yes, CSV files	2017, 2022
Canada	Health Inequalities Data Tool	https://health-infobase.canada.ca/health-inequalities/data-tool/index	Morbidity and Disability	Injury	Injury	Education	Education	Rate ratio, crude numbers, rate difference, attributable fraction, population attributable fraction, population attributable rate, population impact number	Tables, bar graphs	Yes, CSV files	2017, 2022
Canada	Health Inequalities Data Tool	https://health-infobase.canada.ca/health-inequalities/data-tool/index	Morbidity and Disability	Injury	Injury	Rural/urban	Urbanisation	Rate ratio, crude numbers, rate difference, attributable fraction, population attributable fraction, population attributable rate, population impact number	Tables, bar graphs	Yes, CSV files	2017, 2022
Canada	Health Inequalities Data Tool	https://health-infobase.canada.ca/health-inequalities/data-tool/index	Morbidity and Disability	Injury	Injury	First language	Immigration status/language	Rate ratio, crude numbers, rate difference, attributable fraction, population attributable fraction, population attributable rate, population impact number	Tables, bar graphs	Yes, CSV files	2017, 2022
Canada	Health Inequalities Data Tool	https://health-infobase.canada.ca/health-inequalities/data-tool/index	Morbidity and Disability	Injury	Injury	Living arrangement	Living arrangement	Rate ratio, crude numbers, rate difference, attributable fraction, population attributable fraction, population attributable rate, population impact number	Tables, bar graphs	Yes, CSV files	2017, 2022
Canada	Health Inequalities Data Tool	https://health-infobase.canada.ca/health-inequalities/data-tool/index	Morbidity and Disability	Injury	Injury	Population centre	Urbanisation	Rate ratio, crude numbers, rate difference, attributable fraction, population attributable fraction, population attributable rate, population impact number	Tables, bar graphs	Yes, CSV files	2017, 2022
Canada	Health Inequalities Data Tool	https://health-infobase.canada.ca/health-inequalities/data-tool/index	Morbidity and Disability	Injury	Injury	Sexual orientation	Sexual orientation	Rate ratio, crude numbers, rate difference, attributable fraction, population attributable fraction, population attributable rate, population impact number	Tables, bar graphs	Yes, CSV files	2017, 2022
Canada	Health Inequalities Data Tool	https://health-infobase.canada.ca/health-inequalities/data-tool/index	Morbidity and Disability	Injury	Injury	Remoteness index	Urbanisation	Rate ratio, crude numbers, rate difference, attributable fraction, population attributable fraction, population attributable rate, population impact number	Tables, bar graphs	Yes, CSV files	2017, 2022
Canada	Health Inequalities Data Tool	https://health-infobase.canada.ca/health-inequalities/data-tool/index	Morbidity and Disability	Injury	Injury	Dwelling owner	Living arrangement	Rate ratio, crude numbers, rate difference, attributable fraction, population attributable fraction, population attributable rate, population impact number	Tables, bar graphs	Yes, CSV files	2017, 2022
Canada	Health Inequalities Data Tool	https://health-infobase.canada.ca/health-inequalities/data-tool/index	Morbidity and Disability	Injury	Injury	Age	Age	Rate ratio, crude numbers, rate difference, attributable fraction, population attributable fraction, population attributable rate, population impact number	Tables, bar graphs	Yes, CSV files	2017, 2022
Canada	Health Inequalities Data Tool	https://health-infobase.canada.ca/health-inequalities/data-tool/index	Morbidity and Disability	Injury	Injury	Sex	Sex	Rate ratio, crude numbers, rate difference, attributable fraction, population attributable fraction, population attributable rate, population impact number	Tables, bar graphs	Yes, CSV files	2017, 2022
Canada	Health Inequalities Data Tool	https://health-infobase.canada.ca/health-inequalities/data-tool/index	Mental Illness and Suicide	Mood disorder	Mental health	Indigenous identity	Indigenous status	Rate ratio, crude numbers, rate difference, attributable fraction, population attributable fraction, population attributable rate, population impact number	Tables, bar graphs	Yes, CSV files	2017, 2022
Canada	Health Inequalities Data Tool	https://health-infobase.canada.ca/health-inequalities/data-tool/index	Mental Illness and Suicide	Mood disorder	Mental health	Cultural/Racial background	Race/ethnicity	Rate ratio, crude numbers, rate difference, attributable fraction, population attributable fraction, population attributable rate, population impact number	Tables, bar graphs	Yes, CSV files	2017, 2022
Canada	Health Inequalities Data Tool	https://health-infobase.canada.ca/health-inequalities/data-tool/index	Mental Illness and Suicide	Mood disorder	Mental health	Immigrant status	Immigration status/language	Rate ratio, crude numbers, rate difference, attributable fraction, population attributable fraction, population attributable rate, population impact number	Tables, bar graphs	Yes, CSV files	2017, 2022
Canada	Health Inequalities Data Tool	https://health-infobase.canada.ca/health-inequalities/data-tool/index	Mental Illness and Suicide	Mood disorder	Mental health	Income quintiles	Income	Rate ratio, crude numbers, rate difference, attributable fraction, population attributable fraction, population attributable rate, population impact number	Tables, bar graphs	Yes, CSV files	2017, 2022
Canada	Health Inequalities Data Tool	https://health-infobase.canada.ca/health-inequalities/data-tool/index	Mental Illness and Suicide	Mood disorder	Mental health	Education	Education	Rate ratio, crude numbers, rate difference, attributable fraction, population attributable fraction, population attributable rate, population impact number	Tables, bar graphs	Yes, CSV files	2017, 2022
Canada	Health Inequalities Data Tool	https://health-infobase.canada.ca/health-inequalities/data-tool/index	Mental Illness and Suicide	Mood disorder	Mental health	Rural/urban	Urbanisation	Rate ratio, crude numbers, rate difference, attributable fraction, population attributable fraction, population attributable rate, population impact number	Tables, bar graphs	Yes, CSV files	2017, 2022
Canada	Health Inequalities Data Tool	https://health-infobase.canada.ca/health-inequalities/data-tool/index	Mental Illness and Suicide	Mood disorder	Mental health	First language	Immigration status/language	Rate ratio, crude numbers, rate difference, attributable fraction, population attributable fraction, population attributable rate, population impact number	Tables, bar graphs	Yes, CSV files	2017, 2022
Canada	Health Inequalities Data Tool	https://health-infobase.canada.ca/health-inequalities/data-tool/index	Mental Illness and Suicide	Mood disorder	Mental health	Living arrangement	Living arrangement	Rate ratio, crude numbers, rate difference, attributable fraction, population attributable fraction, population attributable rate, population impact number	Tables, bar graphs	Yes, CSV files	2017, 2022
Canada	Health Inequalities Data Tool	https://health-infobase.canada.ca/health-inequalities/data-tool/index	Mental Illness and Suicide	Mood disorder	Mental health	Population centre	Urbanisation	Rate ratio, crude numbers, rate difference, attributable fraction, population attributable fraction, population attributable rate, population impact number	Tables, bar graphs	Yes, CSV files	2017, 2022
Canada	Health Inequalities Data Tool	https://health-infobase.canada.ca/health-inequalities/data-tool/index	Mental Illness and Suicide	Mood disorder	Mental health	Sexual orientation	Sexual orientation	Rate ratio, crude numbers, rate difference, attributable fraction, population attributable fraction, population attributable rate, population impact number	Tables, bar graphs	Yes, CSV files	2017, 2022
Canada	Health Inequalities Data Tool	https://health-infobase.canada.ca/health-inequalities/data-tool/index	Mental Illness and Suicide	Mood disorder	Mental health	Remoteness index	Urbanisation	Rate ratio, crude numbers, rate difference, attributable fraction, population attributable fraction, population attributable rate, population impact number	Tables, bar graphs	Yes, CSV files	2017, 2022
Canada	Health Inequalities Data Tool	https://health-infobase.canada.ca/health-inequalities/data-tool/index	Mental Illness and Suicide	Mood disorder	Mental health	Dwelling owner	Living arrangement	Rate ratio, crude numbers, rate difference, attributable fraction, population attributable fraction, population attributable rate, population impact number	Tables, bar graphs	Yes, CSV files	2017, 2022
Canada	Health Inequalities Data Tool	https://health-infobase.canada.ca/health-inequalities/data-tool/index	Mental Illness and Suicide	Mood disorder	Mental health	Age	Age	Rate ratio, crude numbers, rate difference, attributable fraction, population attributable fraction, population attributable rate, population impact number	Tables, bar graphs	Yes, CSV files	2017, 2022
Canada	Health Inequalities Data Tool	https://health-infobase.canada.ca/health-inequalities/data-tool/index	Mental Illness and Suicide	Mood disorder	Mental health	Sex	Sex	Rate ratio, crude numbers, rate difference, attributable fraction, population attributable fraction, population attributable rate, population impact number	Tables, bar graphs	Yes, CSV files	2017, 2022
Canada	Health Inequalities Data Tool	https://health-infobase.canada.ca/health-inequalities/data-tool/index	Mental Illness and Suicide	Anxiety disorder	Mental health	Indigenous identity	Indigenous status	Rate ratio, crude numbers, rate difference, attributable fraction, population attributable fraction, population attributable rate, population impact number	Tables, bar graphs	Yes, CSV files	2017, 2022
Canada	Health Inequalities Data Tool	https://health-infobase.canada.ca/health-inequalities/data-tool/index	Mental Illness and Suicide	Anxiety disorder	Mental health	Cultural/Racial background	Race/ethnicity	Rate ratio, crude numbers, rate difference, attributable fraction, population attributable fraction, population attributable rate, population impact number	Tables, bar graphs	Yes, CSV files	2017, 2022
Canada	Health Inequalities Data Tool	https://health-infobase.canada.ca/health-inequalities/data-tool/index	Mental Illness and Suicide	Anxiety disorder	Mental health	Immigrant status	Immigration status/language	Rate ratio, crude numbers, rate difference, attributable fraction, population attributable fraction, population attributable rate, population impact number	Tables, bar graphs	Yes, CSV files	2017, 2022
Canada	Health Inequalities Data Tool	https://health-infobase.canada.ca/health-inequalities/data-tool/index	Mental Illness and Suicide	Anxiety disorder	Mental health	Income quintiles	Income	Rate ratio, crude numbers, rate difference, attributable fraction, population attributable fraction, population attributable rate, population impact number	Tables, bar graphs	Yes, CSV files	2017, 2022
Canada	Health Inequalities Data Tool	https://health-infobase.canada.ca/health-inequalities/data-tool/index	Mental Illness and Suicide	Anxiety disorder	Mental health	Education	Education	Rate ratio, crude numbers, rate difference, attributable fraction, population attributable fraction, population attributable rate, population impact number	Tables, bar graphs	Yes, CSV files	2017, 2022
Canada	Health Inequalities Data Tool	https://health-infobase.canada.ca/health-inequalities/data-tool/index	Mental Illness and Suicide	Anxiety disorder	Mental health	Rural/urban	Urbanisation	Rate ratio, crude numbers, rate difference, attributable fraction, population attributable fraction, population attributable rate, population impact number	Tables, bar graphs	Yes, CSV files	2017, 2022
Canada	Health Inequalities Data Tool	https://health-infobase.canada.ca/health-inequalities/data-tool/index	Mental Illness and Suicide	Anxiety disorder	Mental health	First language	Immigration status/language	Rate ratio, crude numbers, rate difference, attributable fraction, population attributable fraction, population attributable rate, population impact number	Tables, bar graphs	Yes, CSV files	2017, 2022
Canada	Health Inequalities Data Tool	https://health-infobase.canada.ca/health-inequalities/data-tool/index	Mental Illness and Suicide	Anxiety disorder	Mental health	Living arrangement	Living arrangement	Rate ratio, crude numbers, rate difference, attributable fraction, population attributable fraction, population attributable rate, population impact number	Tables, bar graphs	Yes, CSV files	2017, 2022
Canada	Health Inequalities Data Tool	https://health-infobase.canada.ca/health-inequalities/data-tool/index	Mental Illness and Suicide	Anxiety disorder	Mental health	Population centre	Urbanisation	Rate ratio, crude numbers, rate difference, attributable fraction, population attributable fraction, population attributable rate, population impact number	Tables, bar graphs	Yes, CSV files	2017, 2022
Canada	Health Inequalities Data Tool	https://health-infobase.canada.ca/health-inequalities/data-tool/index	Mental Illness and Suicide	Anxiety disorder	Mental health	Sexual orientation	Sexual orientation	Rate ratio, crude numbers, rate difference, attributable fraction, population attributable fraction, population attributable rate, population impact number	Tables, bar graphs	Yes, CSV files	2017, 2022
Canada	Health Inequalities Data Tool	https://health-infobase.canada.ca/health-inequalities/data-tool/index	Mental Illness and Suicide	Anxiety disorder	Mental health	Remoteness index	Urbanisation	Rate ratio, crude numbers, rate difference, attributable fraction, population attributable fraction, population attributable rate, population impact number	Tables, bar graphs	Yes, CSV files	2017, 2022
Canada	Health Inequalities Data Tool	https://health-infobase.canada.ca/health-inequalities/data-tool/index	Mental Illness and Suicide	Anxiety disorder	Mental health	Dwelling owner	Living arrangement	Rate ratio, crude numbers, rate difference, attributable fraction, population attributable fraction, population attributable rate, population impact number	Tables, bar graphs	Yes, CSV files	2017, 2022
Canada	Health Inequalities Data Tool	https://health-infobase.canada.ca/health-inequalities/data-tool/index	Mental Illness and Suicide	Anxiety disorder	Mental health	Age	Age	Rate ratio, crude numbers, rate difference, attributable fraction, population attributable fraction, population attributable rate, population impact number	Tables, bar graphs	Yes, CSV files	2017, 2022
Canada	Health Inequalities Data Tool	https://health-infobase.canada.ca/health-inequalities/data-tool/index	Mental Illness and Suicide	Anxiety disorder	Mental health	Sex	Sex	Rate ratio, crude numbers, rate difference, attributable fraction, population attributable fraction, population attributable rate, population impact number	Tables, bar graphs	Yes, CSV files	2017, 2022
Canada	Health Inequalities Data Tool	https://health-infobase.canada.ca/health-inequalities/data-tool/index	Mental Illness and Suicide	Suicidal thoughts/plans attempts	Mental health	Indigenous identity	Indigenous status	Rate ratio, crude numbers, rate difference, attributable fraction, population attributable fraction, population attributable rate, population impact number	Tables, bar graphs	Yes, CSV files	2017, 2022
Canada	Health Inequalities Data Tool	https://health-infobase.canada.ca/health-inequalities/data-tool/index	Mental Illness and Suicide	Suicidal thoughts/plans attempts	Mental health	Cultural/Racial background	Race/ethnicity	Rate ratio, crude numbers, rate difference, attributable fraction, population attributable fraction, population attributable rate, population impact number	Tables, bar graphs	Yes, CSV files	2017, 2022
Canada	Health Inequalities Data Tool	https://health-infobase.canada.ca/health-inequalities/data-tool/index	Mental Illness and Suicide	Suicidal thoughts/plans attempts	Mental health	Immigrant status	Immigration status/language	Rate ratio, crude numbers, rate difference, attributable fraction, population attributable fraction, population attributable rate, population impact number	Tables, bar graphs	Yes, CSV files	2017, 2022
Canada	Health Inequalities Data Tool	https://health-infobase.canada.ca/health-inequalities/data-tool/index	Mental Illness and Suicide	Suicidal thoughts/plans attempts	Mental health	Income quintiles	Income	Rate ratio, crude numbers, rate difference, attributable fraction, population attributable fraction, population attributable rate, population impact number	Tables, bar graphs	Yes, CSV files	2017, 2022
Canada	Health Inequalities Data Tool	https://health-infobase.canada.ca/health-inequalities/data-tool/index	Mental Illness and Suicide	Suicidal thoughts/plans attempts	Mental health	Education	Education	Rate ratio, crude numbers, rate difference, attributable fraction, population attributable fraction, population attributable rate, population impact number	Tables, bar graphs	Yes, CSV files	2017, 2022
Canada	Health Inequalities Data Tool	https://health-infobase.canada.ca/health-inequalities/data-tool/index	Mental Illness and Suicide	Suicidal thoughts/plans attempts	Mental health	Rural/urban	Urbanisation	Rate ratio, crude numbers, rate difference, attributable fraction, population attributable fraction, population attributable rate, population impact number	Tables, bar graphs	Yes, CSV files	2017, 2022
Canada	Health Inequalities Data Tool	https://health-infobase.canada.ca/health-inequalities/data-tool/index	Mental Illness and Suicide	Suicidal thoughts/plans attempts	Mental health	First language	Immigration status/language	Rate ratio, crude numbers, rate difference, attributable fraction, population attributable fraction, population attributable rate, population impact number	Tables, bar graphs	Yes, CSV files	2017, 2022
Canada	Health Inequalities Data Tool	https://health-infobase.canada.ca/health-inequalities/data-tool/index	Mental Illness and Suicide	Suicidal thoughts/plans attempts	Mental health	Living arrangement	Living arrangement	Rate ratio, crude numbers, rate difference, attributable fraction, population attributable fraction, population attributable rate, population impact number	Tables, bar graphs	Yes, CSV files	2017, 2022
Canada	Health Inequalities Data Tool	https://health-infobase.canada.ca/health-inequalities/data-tool/index	Mental Illness and Suicide	Suicidal thoughts/plans attempts	Mental health	Population centre	Urbanisation	Rate ratio, crude numbers, rate difference, attributable fraction, population attributable fraction, population attributable rate, population impact number	Tables, bar graphs	Yes, CSV files	2017, 2022
Canada	Health Inequalities Data Tool	https://health-infobase.canada.ca/health-inequalities/data-tool/index	Mental Illness and Suicide	Suicidal thoughts/plans attempts	Mental health	Sexual orientation	Sexual orientation	Rate ratio, crude numbers, rate difference, attributable fraction, population attributable fraction, population attributable rate, population impact number	Tables, bar graphs	Yes, CSV files	2017, 2022
Canada	Health Inequalities Data Tool	https://health-infobase.canada.ca/health-inequalities/data-tool/index	Mental Illness and Suicide	Suicidal thoughts/plans attempts	Mental health	Remoteness index	Urbanisation	Rate ratio, crude numbers, rate difference, attributable fraction, population attributable fraction, population attributable rate, population impact number	Tables, bar graphs	Yes, CSV files	2017, 2022
Canada	Health Inequalities Data Tool	https://health-infobase.canada.ca/health-inequalities/data-tool/index	Mental Illness and Suicide	Suicidal thoughts/plans attempts	Mental health	Dwelling owner	Living arrangement	Rate ratio, crude numbers, rate difference, attributable fraction, population attributable fraction, population attributable rate, population impact number	Tables, bar graphs	Yes, CSV files	2017, 2022
Canada	Health Inequalities Data Tool	https://health-infobase.canada.ca/health-inequalities/data-tool/index	Mental Illness and Suicide	Suicidal thoughts/plans attempts	Mental health	Age	Age	Rate ratio, crude numbers, rate difference, attributable fraction, population attributable fraction, population attributable rate, population impact number	Tables, bar graphs	Yes, CSV files	2017, 2022
Canada	Health Inequalities Data Tool	https://health-infobase.canada.ca/health-inequalities/data-tool/index	Mental Illness and Suicide	Suicidal thoughts/plans attempts	Mental health	Sex	Sex	Rate ratio, crude numbers, rate difference, attributable fraction, population attributable fraction, population attributable rate, population impact number	Tables, bar graphs	Yes, CSV files	2017, 2022
Canada	Health Inequalities Data Tool	https://health-infobase.canada.ca/health-inequalities/data-tool/index	Self-assessed mental and physical health	Perceived health	Self-perceived/self-reported health	Indigenous identity	Indigenous status	Rate ratio, crude numbers, rate difference, attributable fraction, population attributable fraction, population attributable rate, population impact number	Tables, bar graphs	Yes, CSV files	2017, 2022
Canada	Health Inequalities Data Tool	https://health-infobase.canada.ca/health-inequalities/data-tool/index	Self-assessed mental and physical health	Perceived health	Self-perceived/self-reported health	Cultural/Racial background	Race/ethnicity	Rate ratio, crude numbers, rate difference, attributable fraction, population attributable fraction, population attributable rate, population impact number	Tables, bar graphs	Yes, CSV files	2017, 2022
Canada	Health Inequalities Data Tool	https://health-infobase.canada.ca/health-inequalities/data-tool/index	Self-assessed mental and physical health	Perceived health	Self-perceived/self-reported health	Immigrant status	Immigration status/language	Rate ratio, crude numbers, rate difference, attributable fraction, population attributable fraction, population attributable rate, population impact number	Tables, bar graphs	Yes, CSV files	2017, 2022
Canada	Health Inequalities Data Tool	https://health-infobase.canada.ca/health-inequalities/data-tool/index	Self-assessed mental and physical health	Perceived health	Self-perceived/self-reported health	Income quintiles	Income	Rate ratio, crude numbers, rate difference, attributable fraction, population attributable fraction, population attributable rate, population impact number	Tables, bar graphs	Yes, CSV files	2017, 2022
Canada	Health Inequalities Data Tool	https://health-infobase.canada.ca/health-inequalities/data-tool/index	Self-assessed mental and physical health	Perceived health	Self-perceived/self-reported health	Education	Education	Rate ratio, crude numbers, rate difference, attributable fraction, population attributable fraction, population attributable rate, population impact number	Tables, bar graphs	Yes, CSV files	2017, 2022
Canada	Health Inequalities Data Tool	https://health-infobase.canada.ca/health-inequalities/data-tool/index	Self-assessed mental and physical health	Perceived health	Self-perceived/self-reported health	Rural/urban	Urbanisation	Rate ratio, crude numbers, rate difference, attributable fraction, population attributable fraction, population attributable rate, population impact number	Tables, bar graphs	Yes, CSV files	2017, 2022
Canada	Health Inequalities Data Tool	https://health-infobase.canada.ca/health-inequalities/data-tool/index	Self-assessed mental and physical health	Perceived health	Self-perceived/self-reported health	First language	Immigration status/language	Rate ratio, crude numbers, rate difference, attributable fraction, population attributable fraction, population attributable rate, population impact number	Tables, bar graphs	Yes, CSV files	2017, 2022
Canada	Health Inequalities Data Tool	https://health-infobase.canada.ca/health-inequalities/data-tool/index	Self-assessed mental and physical health	Perceived health	Self-perceived/self-reported health	Living arrangement	Living arrangement	Rate ratio, crude numbers, rate difference, attributable fraction, population attributable fraction, population attributable rate, population impact number	Tables, bar graphs	Yes, CSV files	2017, 2022
Canada	Health Inequalities Data Tool	https://health-infobase.canada.ca/health-inequalities/data-tool/index	Self-assessed mental and physical health	Perceived health	Self-perceived/self-reported health	Population centre	Urbanisation	Rate ratio, crude numbers, rate difference, attributable fraction, population attributable fraction, population attributable rate, population impact number	Tables, bar graphs	Yes, CSV files	2017, 2022
Canada	Health Inequalities Data Tool	https://health-infobase.canada.ca/health-inequalities/data-tool/index	Self-assessed mental and physical health	Perceived health	Self-perceived/self-reported health	Sexual orientation	Sexual orientation	Rate ratio, crude numbers, rate difference, attributable fraction, population attributable fraction, population attributable rate, population impact number	Tables, bar graphs	Yes, CSV files	2017, 2022
Canada	Health Inequalities Data Tool	https://health-infobase.canada.ca/health-inequalities/data-tool/index	Self-assessed mental and physical health	Perceived health	Self-perceived/self-reported health	Remoteness index	Urbanisation	Rate ratio, crude numbers, rate difference, attributable fraction, population attributable fraction, population attributable rate, population impact number	Tables, bar graphs	Yes, CSV files	2017, 2022
Canada	Health Inequalities Data Tool	https://health-infobase.canada.ca/health-inequalities/data-tool/index	Self-assessed mental and physical health	Perceived health	Self-perceived/self-reported health	Dwelling owner	Living arrangement	Rate ratio, crude numbers, rate difference, attributable fraction, population attributable fraction, population attributable rate, population impact number	Tables, bar graphs	Yes, CSV files	2017, 2022
Canada	Health Inequalities Data Tool	https://health-infobase.canada.ca/health-inequalities/data-tool/index	Self-assessed mental and physical health	Perceived health	Self-perceived/self-reported health	Age	Age	Rate ratio, crude numbers, rate difference, attributable fraction, population attributable fraction, population attributable rate, population impact number	Tables, bar graphs	Yes, CSV files	2017, 2022
Canada	Health Inequalities Data Tool	https://health-infobase.canada.ca/health-inequalities/data-tool/index	Self-assessed mental and physical health	Perceived health	Self-perceived/self-reported health	Sex	Sex	Rate ratio, crude numbers, rate difference, attributable fraction, population attributable fraction, population attributable rate, population impact number	Tables, bar graphs	Yes, CSV files	2017, 2022
Canada	Health Inequalities Data Tool	https://health-infobase.canada.ca/health-inequalities/data-tool/index	Self-assessed mental and physical health	Perceived mental health	Self-perceived/self-reported health	Indigenous identity	Indigenous status	Rate ratio, crude numbers, rate difference, attributable fraction, population attributable fraction, population attributable rate, population impact number	Tables, bar graphs	Yes, CSV files	2017, 2022
Canada	Health Inequalities Data Tool	https://health-infobase.canada.ca/health-inequalities/data-tool/index	Self-assessed mental and physical health	Perceived mental health	Self-perceived/self-reported health	Cultural/Racial background	Race/ethnicity	Rate ratio, crude numbers, rate difference, attributable fraction, population attributable fraction, population attributable rate, population impact number	Tables, bar graphs	Yes, CSV files	2017, 2022
Canada	Health Inequalities Data Tool	https://health-infobase.canada.ca/health-inequalities/data-tool/index	Self-assessed mental and physical health	Perceived mental health	Self-perceived/self-reported health	Immigrant status	Immigration status/language	Rate ratio, crude numbers, rate difference, attributable fraction, population attributable fraction, population attributable rate, population impact number	Tables, bar graphs	Yes, CSV files	2017, 2022
Canada	Health Inequalities Data Tool	https://health-infobase.canada.ca/health-inequalities/data-tool/index	Self-assessed mental and physical health	Perceived mental health	Self-perceived/self-reported health	Income quintiles	Income	Rate ratio, crude numbers, rate difference, attributable fraction, population attributable fraction, population attributable rate, population impact number	Tables, bar graphs	Yes, CSV files	2017, 2022
Canada	Health Inequalities Data Tool	https://health-infobase.canada.ca/health-inequalities/data-tool/index	Self-assessed mental and physical health	Perceived mental health	Self-perceived/self-reported health	Education	Education	Rate ratio, crude numbers, rate difference, attributable fraction, population attributable fraction, population attributable rate, population impact number	Tables, bar graphs	Yes, CSV files	2017, 2022
Canada	Health Inequalities Data Tool	https://health-infobase.canada.ca/health-inequalities/data-tool/index	Self-assessed mental and physical health	Perceived mental health	Self-perceived/self-reported health	Rural/urban	Urbanisation	Rate ratio, crude numbers, rate difference, attributable fraction, population attributable fraction, population attributable rate, population impact number	Tables, bar graphs	Yes, CSV files	2017, 2022
Canada	Health Inequalities Data Tool	https://health-infobase.canada.ca/health-inequalities/data-tool/index	Self-assessed mental and physical health	Perceived mental health	Self-perceived/self-reported health	First language	Immigration status/language	Rate ratio, crude numbers, rate difference, attributable fraction, population attributable fraction, population attributable rate, population impact number	Tables, bar graphs	Yes, CSV files	2017, 2022
Canada	Health Inequalities Data Tool	https://health-infobase.canada.ca/health-inequalities/data-tool/index	Self-assessed mental and physical health	Perceived mental health	Self-perceived/self-reported health	Living arrangement	Living arrangement	Rate ratio, crude numbers, rate difference, attributable fraction, population attributable fraction, population attributable rate, population impact number	Tables, bar graphs	Yes, CSV files	2017, 2022
Canada	Health Inequalities Data Tool	https://health-infobase.canada.ca/health-inequalities/data-tool/index	Self-assessed mental and physical health	Perceived mental health	Self-perceived/self-reported health	Population centre	Urbanisation	Rate ratio, crude numbers, rate difference, attributable fraction, population attributable fraction, population attributable rate, population impact number	Tables, bar graphs	Yes, CSV files	2017, 2022
Canada	Health Inequalities Data Tool	https://health-infobase.canada.ca/health-inequalities/data-tool/index	Self-assessed mental and physical health	Perceived mental health	Self-perceived/self-reported health	Sexual orientation	Sexual orientation	Rate ratio, crude numbers, rate difference, attributable fraction, population attributable fraction, population attributable rate, population impact number	Tables, bar graphs	Yes, CSV files	2017, 2022
Canada	Health Inequalities Data Tool	https://health-infobase.canada.ca/health-inequalities/data-tool/index	Self-assessed mental and physical health	Perceived mental health	Self-perceived/self-reported health	Remoteness index	Urbanisation	Rate ratio, crude numbers, rate difference, attributable fraction, population attributable fraction, population attributable rate, population impact number	Tables, bar graphs	Yes, CSV files	2017, 2022
Canada	Health Inequalities Data Tool	https://health-infobase.canada.ca/health-inequalities/data-tool/index	Self-assessed mental and physical health	Perceived mental health	Self-perceived/self-reported health	Dwelling owner	Living arrangement	Rate ratio, crude numbers, rate difference, attributable fraction, population attributable fraction, population attributable rate, population impact number	Tables, bar graphs	Yes, CSV files	2017, 2022
Canada	Health Inequalities Data Tool	https://health-infobase.canada.ca/health-inequalities/data-tool/index	Self-assessed mental and physical health	Perceived mental health	Self-perceived/self-reported health	Age	Age	Rate ratio, crude numbers, rate difference, attributable fraction, population attributable fraction, population attributable rate, population impact number	Tables, bar graphs	Yes, CSV files	2017, 2022
Canada	Health Inequalities Data Tool	https://health-infobase.canada.ca/health-inequalities/data-tool/index	Self-assessed mental and physical health	Perceived mental health	Self-perceived/self-reported health	Sex	Sex	Rate ratio, crude numbers, rate difference, attributable fraction, population attributable fraction, population attributable rate, population impact number	Tables, bar graphs	Yes, CSV files	2017, 2022
Canada	Health Inequalities Data Tool	https://health-infobase.canada.ca/health-inequalities/data-tool/index	Self-assessed mental and physical health	Satisfaction with life	Quality of life/satisfaction with life	Indigenous identity	Indigenous status	Rate ratio, crude numbers, rate difference, attributable fraction, population attributable fraction, population attributable rate, population impact number	Tables, bar graphs	Yes, CSV files	2017, 2022
Canada	Health Inequalities Data Tool	https://health-infobase.canada.ca/health-inequalities/data-tool/index	Self-assessed mental and physical health	Satisfaction with life	Quality of life/satisfaction with life	Cultural/Racial background	Race/ethnicity	Rate ratio, crude numbers, rate difference, attributable fraction, population attributable fraction, population attributable rate, population impact number	Tables, bar graphs	Yes, CSV files	2017, 2022
Canada	Health Inequalities Data Tool	https://health-infobase.canada.ca/health-inequalities/data-tool/index	Self-assessed mental and physical health	Satisfaction with life	Quality of life/satisfaction with life	Immigrant status	Immigration status/language	Rate ratio, crude numbers, rate difference, attributable fraction, population attributable fraction, population attributable rate, population impact number	Tables, bar graphs	Yes, CSV files	2017, 2022
Canada	Health Inequalities Data Tool	https://health-infobase.canada.ca/health-inequalities/data-tool/index	Self-assessed mental and physical health	Satisfaction with life	Quality of life/satisfaction with life	Income quintiles	Income	Rate ratio, crude numbers, rate difference, attributable fraction, population attributable fraction, population attributable rate, population impact number	Tables, bar graphs	Yes, CSV files	2017, 2022
Canada	Health Inequalities Data Tool	https://health-infobase.canada.ca/health-inequalities/data-tool/index	Self-assessed mental and physical health	Satisfaction with life	Quality of life/satisfaction with life	Education	Education	Rate ratio, crude numbers, rate difference, attributable fraction, population attributable fraction, population attributable rate, population impact number	Tables, bar graphs	Yes, CSV files	2017, 2022
Canada	Health Inequalities Data Tool	https://health-infobase.canada.ca/health-inequalities/data-tool/index	Self-assessed mental and physical health	Satisfaction with life	Quality of life/satisfaction with life	Rural/urban	Urbanisation	Rate ratio, crude numbers, rate difference, attributable fraction, population attributable fraction, population attributable rate, population impact number	Tables, bar graphs	Yes, CSV files	2017, 2022
Canada	Health Inequalities Data Tool	https://health-infobase.canada.ca/health-inequalities/data-tool/index	Self-assessed mental and physical health	Satisfaction with life	Quality of life/satisfaction with life	First language	Immigration status/language	Rate ratio, crude numbers, rate difference, attributable fraction, population attributable fraction, population attributable rate, population impact number	Tables, bar graphs	Yes, CSV files	2017, 2022
Canada	Health Inequalities Data Tool	https://health-infobase.canada.ca/health-inequalities/data-tool/index	Self-assessed mental and physical health	Satisfaction with life	Quality of life/satisfaction with life	Living arrangement	Living arrangement	Rate ratio, crude numbers, rate difference, attributable fraction, population attributable fraction, population attributable rate, population impact number	Tables, bar graphs	Yes, CSV files	2017, 2022
Canada	Health Inequalities Data Tool	https://health-infobase.canada.ca/health-inequalities/data-tool/index	Self-assessed mental and physical health	Satisfaction with life	Quality of life/satisfaction with life	Population centre	Urbanisation	Rate ratio, crude numbers, rate difference, attributable fraction, population attributable fraction, population attributable rate, population impact number	Tables, bar graphs	Yes, CSV files	2017, 2022
Canada	Health Inequalities Data Tool	https://health-infobase.canada.ca/health-inequalities/data-tool/index	Self-assessed mental and physical health	Satisfaction with life	Quality of life/satisfaction with life	Sexual orientation	Sexual orientation	Rate ratio, crude numbers, rate difference, attributable fraction, population attributable fraction, population attributable rate, population impact number	Tables, bar graphs	Yes, CSV files	2017, 2022
Canada	Health Inequalities Data Tool	https://health-infobase.canada.ca/health-inequalities/data-tool/index	Self-assessed mental and physical health	Satisfaction with life	Quality of life/satisfaction with life	Remoteness index	Urbanisation	Rate ratio, crude numbers, rate difference, attributable fraction, population attributable fraction, population attributable rate, population impact number	Tables, bar graphs	Yes, CSV files	2017, 2022
Canada	Health Inequalities Data Tool	https://health-infobase.canada.ca/health-inequalities/data-tool/index	Self-assessed mental and physical health	Satisfaction with life	Quality of life/satisfaction with life	Dwelling owner	Living arrangement	Rate ratio, crude numbers, rate difference, attributable fraction, population attributable fraction, population attributable rate, population impact number	Tables, bar graphs	Yes, CSV files	2017, 2022
Canada	Health Inequalities Data Tool	https://health-infobase.canada.ca/health-inequalities/data-tool/index	Self-assessed mental and physical health	Satisfaction with life	Quality of life/satisfaction with life	Age	Age	Rate ratio, crude numbers, rate difference, attributable fraction, population attributable fraction, population attributable rate, population impact number	Tables, bar graphs	Yes, CSV files	2017, 2022
Canada	Health Inequalities Data Tool	https://health-infobase.canada.ca/health-inequalities/data-tool/index	Self-assessed mental and physical health	Satisfaction with life	Quality of life/satisfaction with life	Sex	Sex	Rate ratio, crude numbers, rate difference, attributable fraction, population attributable fraction, population attributable rate, population impact number	Tables, bar graphs	Yes, CSV files	2017, 2022
Canada	Health Inequalities Data Tool	https://health-infobase.canada.ca/health-inequalities/data-tool/index	Self-assessed mental and physical health	Perceived stress	Self-perceived/self-reported health	Indigenous identity	Indigenous status	Rate ratio, crude numbers, rate difference, attributable fraction, population attributable fraction, population attributable rate, population impact number	Tables, bar graphs	Yes, CSV files	2017, 2022
Canada	Health Inequalities Data Tool	https://health-infobase.canada.ca/health-inequalities/data-tool/index	Self-assessed mental and physical health	Perceived stress	Self-perceived/self-reported health	Cultural/Racial background	Race/ethnicity	Rate ratio, crude numbers, rate difference, attributable fraction, population attributable fraction, population attributable rate, population impact number	Tables, bar graphs	Yes, CSV files	2017, 2022
Canada	Health Inequalities Data Tool	https://health-infobase.canada.ca/health-inequalities/data-tool/index	Self-assessed mental and physical health	Perceived stress	Self-perceived/self-reported health	Immigrant status	Immigration status/language	Rate ratio, crude numbers, rate difference, attributable fraction, population attributable fraction, population attributable rate, population impact number	Tables, bar graphs	Yes, CSV files	2017, 2022
Canada	Health Inequalities Data Tool	https://health-infobase.canada.ca/health-inequalities/data-tool/index	Self-assessed mental and physical health	Perceived stress	Self-perceived/self-reported health	Income quintiles	Income	Rate ratio, crude numbers, rate difference, attributable fraction, population attributable fraction, population attributable rate, population impact number	Tables, bar graphs	Yes, CSV files	2017, 2022
Canada	Health Inequalities Data Tool	https://health-infobase.canada.ca/health-inequalities/data-tool/index	Self-assessed mental and physical health	Perceived stress	Self-perceived/self-reported health	Education	Education	Rate ratio, crude numbers, rate difference, attributable fraction, population attributable fraction, population attributable rate, population impact number	Tables, bar graphs	Yes, CSV files	2017, 2022
Canada	Health Inequalities Data Tool	https://health-infobase.canada.ca/health-inequalities/data-tool/index	Self-assessed mental and physical health	Perceived stress	Self-perceived/self-reported health	Rural/urban	Urbanisation	Rate ratio, crude numbers, rate difference, attributable fraction, population attributable fraction, population attributable rate, population impact number	Tables, bar graphs	Yes, CSV files	2017, 2022
Canada	Health Inequalities Data Tool	https://health-infobase.canada.ca/health-inequalities/data-tool/index	Self-assessed mental and physical health	Perceived stress	Self-perceived/self-reported health	First language	Immigration status/language	Rate ratio, crude numbers, rate difference, attributable fraction, population attributable fraction, population attributable rate, population impact number	Tables, bar graphs	Yes, CSV files	2017, 2022
Canada	Health Inequalities Data Tool	https://health-infobase.canada.ca/health-inequalities/data-tool/index	Self-assessed mental and physical health	Perceived stress	Self-perceived/self-reported health	Living arrangement	Living arrangement	Rate ratio, crude numbers, rate difference, attributable fraction, population attributable fraction, population attributable rate, population impact number	Tables, bar graphs	Yes, CSV files	2017, 2022
Canada	Health Inequalities Data Tool	https://health-infobase.canada.ca/health-inequalities/data-tool/index	Self-assessed mental and physical health	Perceived stress	Self-perceived/self-reported health	Population centre	Urbanisation	Rate ratio, crude numbers, rate difference, attributable fraction, population attributable fraction, population attributable rate, population impact number	Tables, bar graphs	Yes, CSV files	2017, 2022
Canada	Health Inequalities Data Tool	https://health-infobase.canada.ca/health-inequalities/data-tool/index	Self-assessed mental and physical health	Perceived stress	Self-perceived/self-reported health	Sexual orientation	Sexual orientation	Rate ratio, crude numbers, rate difference, attributable fraction, population attributable fraction, population attributable rate, population impact number	Tables, bar graphs	Yes, CSV files	2017, 2022
Canada	Health Inequalities Data Tool	https://health-infobase.canada.ca/health-inequalities/data-tool/index	Self-assessed mental and physical health	Perceived stress	Self-perceived/self-reported health	Remoteness index	Urbanisation	Rate ratio, crude numbers, rate difference, attributable fraction, population attributable fraction, population attributable rate, population impact number	Tables, bar graphs	Yes, CSV files	2017, 2022
Canada	Health Inequalities Data Tool	https://health-infobase.canada.ca/health-inequalities/data-tool/index	Self-assessed mental and physical health	Perceived stress	Self-perceived/self-reported health	Dwelling owner	Living arrangement	Rate ratio, crude numbers, rate difference, attributable fraction, population attributable fraction, population attributable rate, population impact number	Tables, bar graphs	Yes, CSV files	2017, 2022
Canada	Health Inequalities Data Tool	https://health-infobase.canada.ca/health-inequalities/data-tool/index	Self-assessed mental and physical health	Perceived stress	Self-perceived/self-reported health	Age	Age	Rate ratio, crude numbers, rate difference, attributable fraction, population attributable fraction, population attributable rate, population impact number	Tables, bar graphs	Yes, CSV files	2017, 2022
Canada	Health Inequalities Data Tool	https://health-infobase.canada.ca/health-inequalities/data-tool/index	Self-assessed mental and physical health	Perceived stress	Self-perceived/self-reported health	Sex	Sex	Rate ratio, crude numbers, rate difference, attributable fraction, population attributable fraction, population attributable rate, population impact number	Tables, bar graphs	Yes, CSV files	2017, 2022
Canada	Health Inequalities Data Tool	https://health-infobase.canada.ca/health-inequalities/data-tool/index	Disease/Health condition	Cancer	Cancer	Deprivation index	Deprivation	Rate ratio, crude numbers, ASIR, rate difference, attributable fraction, population attributable fraction, population attributable rate, population impact number	Tables, bar graphs	Yes, CSV files	2017, 2022
Canada	Health Inequalities Data Tool	https://health-infobase.canada.ca/health-inequalities/data-tool/index	Disease/Health condition	Cancer	Cancer	Rural/urban	Urbanisation	Rate ratio, crude numbers, ASIR, rate difference, attributable fraction, population attributable fraction, population attributable rate, population impact number	Tables, bar graphs	Yes, CSV files	2017, 2022
Canada	Health Inequalities Data Tool	https://health-infobase.canada.ca/health-inequalities/data-tool/index	Disease/Health condition	Cancer	Cancer	Income quintiles	Income	Rate ratio, crude numbers, ASIR, rate difference, attributable fraction, population attributable fraction, population attributable rate, population impact number	Tables, bar graphs	Yes, CSV files	2017, 2022
Canada	Health Inequalities Data Tool	https://health-infobase.canada.ca/health-inequalities/data-tool/index	Disease/Health condition	Cancer	Cancer	Remoteness index	Urbanisation	Rate ratio, crude numbers, ASIR, rate difference, attributable fraction, population attributable fraction, population attributable rate, population impact number	Tables, bar graphs	Yes, CSV files	2017, 2022
Canada	Health Inequalities Data Tool	https://health-infobase.canada.ca/health-inequalities/data-tool/index	Disease/Health condition	Cancer	Cancer	Canadian index of multiple deprivation quintiles	Deprivation	Rate ratio, crude numbers, ASIR, rate difference, attributable fraction, population attributable fraction, population attributable rate, population impact number	Tables, bar graphs	Yes, CSV files	2017, 2022
Canada	Health Inequalities Data Tool	https://health-infobase.canada.ca/health-inequalities/data-tool/index	Disease/Health condition	Cancer	Cancer	Age	Age	Rate ratio, crude numbers, ASIR, rate difference, attributable fraction, population attributable fraction, population attributable rate, population impact number	Tables, bar graphs	Yes, CSV files	2017, 2022
Canada	Health Inequalities Data Tool	https://health-infobase.canada.ca/health-inequalities/data-tool/index	Disease/Health condition	Cancer	Cancer	Sex	Sex	Rate ratio, crude numbers, ASIR, rate difference, attributable fraction, population attributable fraction, population attributable rate, population impact number	Tables, bar graphs	Yes, CSV files	2017, 2022
Canada	Health Inequalities Data Tool	https://health-infobase.canada.ca/health-inequalities/data-tool/index	Disease/Health condition	Breast cancer	Cancer	Deprivation index	Deprivation	Rate ratio, crude numbers, ASIR, rate difference, attributable fraction, population attributable fraction, population attributable rate, population impact number	Tables, bar graphs	Yes, CSV files	2017, 2022
Canada	Health Inequalities Data Tool	https://health-infobase.canada.ca/health-inequalities/data-tool/index	Disease/Health condition	Breast cancer	Cancer	Rural/urban	Urbanisation	Rate ratio, crude numbers, ASIR, rate difference, attributable fraction, population attributable fraction, population attributable rate, population impact number	Tables, bar graphs	Yes, CSV files	2017, 2022
Canada	Health Inequalities Data Tool	https://health-infobase.canada.ca/health-inequalities/data-tool/index	Disease/Health condition	Breast cancer	Cancer	Income quintiles	Income	Rate ratio, crude numbers, ASIR, rate difference, attributable fraction, population attributable fraction, population attributable rate, population impact number	Tables, bar graphs	Yes, CSV files	2017, 2022
Canada	Health Inequalities Data Tool	https://health-infobase.canada.ca/health-inequalities/data-tool/index	Disease/Health condition	Breast cancer	Cancer	Remoteness index	Urbanisation	Rate ratio, crude numbers, ASIR, rate difference, attributable fraction, population attributable fraction, population attributable rate, population impact number	Tables, bar graphs	Yes, CSV files	2017, 2022
Canada	Health Inequalities Data Tool	https://health-infobase.canada.ca/health-inequalities/data-tool/index	Disease/Health condition	Breast cancer	Cancer	Canadian index of multiple deprivation quintiles	Deprivation	Rate ratio, crude numbers, ASIR, rate difference, attributable fraction, population attributable fraction, population attributable rate, population impact number	Tables, bar graphs	Yes, CSV files	2017, 2022
Canada	Health Inequalities Data Tool	https://health-infobase.canada.ca/health-inequalities/data-tool/index	Disease/Health condition	Breast cancer	Cancer	Age	Age	Rate ratio, crude numbers, ASIR, rate difference, attributable fraction, population attributable fraction, population attributable rate, population impact number	Tables, bar graphs	Yes, CSV files	2017, 2022
Canada	Health Inequalities Data Tool	https://health-infobase.canada.ca/health-inequalities/data-tool/index	Disease/Health condition	Prostate cancer	Cancer	Deprivation index	Deprivation	Rate ratio, crude numbers, ASIR, rate difference, attributable fraction, population attributable fraction, population attributable rate, population impact number	Tables, bar graphs	Yes, CSV files	2017, 2022
Canada	Health Inequalities Data Tool	https://health-infobase.canada.ca/health-inequalities/data-tool/index	Disease/Health condition	Prostate cancer	Cancer	Rural/urban	Urbanisation	Rate ratio, crude numbers, ASIR, rate difference, attributable fraction, population attributable fraction, population attributable rate, population impact number	Tables, bar graphs	Yes, CSV files	2017, 2022
Canada	Health Inequalities Data Tool	https://health-infobase.canada.ca/health-inequalities/data-tool/index	Disease/Health condition	Prostate cancer	Cancer	Income quintiles	Income	Rate ratio, crude numbers, ASIR, rate difference, attributable fraction, population attributable fraction, population attributable rate, population impact number	Tables, bar graphs	Yes, CSV files	2017, 2022
Canada	Health Inequalities Data Tool	https://health-infobase.canada.ca/health-inequalities/data-tool/index	Disease/Health condition	Prostate cancer	Cancer	Remoteness index	Urbanisation	Rate ratio, crude numbers, ASIR, rate difference, attributable fraction, population attributable fraction, population attributable rate, population impact number	Tables, bar graphs	Yes, CSV files	2017, 2022
Canada	Health Inequalities Data Tool	https://health-infobase.canada.ca/health-inequalities/data-tool/index	Disease/Health condition	Prostate cancer	Cancer	Canadian index of multiple deprivation quintiles	Deprivation	Rate ratio, crude numbers, ASIR, rate difference, attributable fraction, population attributable fraction, population attributable rate, population impact number	Tables, bar graphs	Yes, CSV files	2017, 2022
Canada	Health Inequalities Data Tool	https://health-infobase.canada.ca/health-inequalities/data-tool/index	Disease/Health condition	Prostate cancer	Cancer	Age	Age	Rate ratio, crude numbers, ASIR, rate difference, attributable fraction, population attributable fraction, population attributable rate, population impact number	Tables, bar graphs	Yes, CSV files	2017, 2022
Canada	Health Inequalities Data Tool	https://health-infobase.canada.ca/health-inequalities/data-tool/index	Disease/Health condition	Colorectal cancer	Cancer	Deprivation index	Deprivation	Rate ratio, crude numbers, ASIR, rate difference, attributable fraction, population attributable fraction, population attributable rate, population impact number	Tables, bar graphs	Yes, CSV files	2017, 2022
Canada	Health Inequalities Data Tool	https://health-infobase.canada.ca/health-inequalities/data-tool/index	Disease/Health condition	Colorectal cancer	Cancer	Rural/urban	Urbanisation	Rate ratio, crude numbers, ASIR, rate difference, attributable fraction, population attributable fraction, population attributable rate, population impact number	Tables, bar graphs	Yes, CSV files	2017, 2022
Canada	Health Inequalities Data Tool	https://health-infobase.canada.ca/health-inequalities/data-tool/index	Disease/Health condition	Colorectal cancer	Cancer	Income quintiles	Income	Rate ratio, crude numbers, ASIR, rate difference, attributable fraction, population attributable fraction, population attributable rate, population impact number	Tables, bar graphs	Yes, CSV files	2017, 2022
Canada	Health Inequalities Data Tool	https://health-infobase.canada.ca/health-inequalities/data-tool/index	Disease/Health condition	Colorectal cancer	Cancer	Remoteness index	Urbanisation	Rate ratio, crude numbers, ASIR, rate difference, attributable fraction, population attributable fraction, population attributable rate, population impact number	Tables, bar graphs	Yes, CSV files	2017, 2022
Canada	Health Inequalities Data Tool	https://health-infobase.canada.ca/health-inequalities/data-tool/index	Disease/Health condition	Colorectal cancer	Cancer	Canadian index of multiple deprivation quintiles	Deprivation	Rate ratio, crude numbers, ASIR, rate difference, attributable fraction, population attributable fraction, population attributable rate, population impact number	Tables, bar graphs	Yes, CSV files	2017, 2022
Canada	Health Inequalities Data Tool	https://health-infobase.canada.ca/health-inequalities/data-tool/index	Disease/Health condition	Colorectal cancer	Cancer	Age	Age	Rate ratio, crude numbers, ASIR, rate difference, attributable fraction, population attributable fraction, population attributable rate, population impact number	Tables, bar graphs	Yes, CSV files	2017, 2022
Canada	Health Inequalities Data Tool	https://health-infobase.canada.ca/health-inequalities/data-tool/index	Disease/Health condition	Colorectal cancer	Cancer	Sex	Sex	Rate ratio, crude numbers, ASIR, rate difference, attributable fraction, population attributable fraction, population attributable rate, population impact number	Tables, bar graphs	Yes, CSV files	2017, 2022
Canada	Health Inequalities Data Tool	https://health-infobase.canada.ca/health-inequalities/data-tool/index	Disease/Health condition	Colorectal cancer	Cancer	Indigenous identity	Indigenous status	Rate ratio, crude numbers, ASIR, rate difference, attributable fraction, population attributable fraction, population attributable rate, population impact number	Tables, bar graphs	Yes, CSV files	2017, 2022
Canada	Health Inequalities Data Tool	https://health-infobase.canada.ca/health-inequalities/data-tool/index	Disease/Health condition	Colorectal cancer	Cancer	Cultural/Racial background	Race/ethnicity	Rate ratio, crude numbers, ASIR, rate difference, attributable fraction, population attributable fraction, population attributable rate, population impact number	Tables, bar graphs	Yes, CSV files	2017, 2022
Canada	Health Inequalities Data Tool	https://health-infobase.canada.ca/health-inequalities/data-tool/index	Disease/Health condition	Colorectal cancer	Cancer	Immigrant status	Immigration status/language	Rate ratio, crude numbers, ASIR, rate difference, attributable fraction, population attributable fraction, population attributable rate, population impact number	Tables, bar graphs	Yes, CSV files	2017, 2022
Canada	Health Inequalities Data Tool	https://health-infobase.canada.ca/health-inequalities/data-tool/index	Disease/Health condition	Colorectal cancer	Cancer	Education	Education	Rate ratio, crude numbers, ASIR, rate difference, attributable fraction, population attributable fraction, population attributable rate, population impact number	Tables, bar graphs	Yes, CSV files	2017, 2022
Canada	Health Inequalities Data Tool	https://health-infobase.canada.ca/health-inequalities/data-tool/index	Disease/Health condition	Colorectal cancer	Cancer	Employment status	Employment status	Rate ratio, crude numbers, ASIR, rate difference, attributable fraction, population attributable fraction, population attributable rate, population impact number	Tables, bar graphs	Yes, CSV files	2017, 2022
Canada	Health Inequalities Data Tool	https://health-infobase.canada.ca/health-inequalities/data-tool/index	Disease/Health condition	Colorectal cancer	Cancer	Occupation	Employment status	Rate ratio, crude numbers, ASIR, rate difference, attributable fraction, population attributable fraction, population attributable rate, population impact number	Tables, bar graphs	Yes, CSV files	2017, 2022
Canada	Health Inequalities Data Tool	https://health-infobase.canada.ca/health-inequalities/data-tool/index	Disease/Health condition	Colorectal cancer	Cancer	First language	Immigration status/language	Rate ratio, crude numbers, ASIR, rate difference, attributable fraction, population attributable fraction, population attributable rate, population impact number	Tables, bar graphs	Yes, CSV files	2017, 2022
Canada	Health Inequalities Data Tool	https://health-infobase.canada.ca/health-inequalities/data-tool/index	Disease/Health condition	Colorectal cancer	Cancer	Living arrangement	Living arrangement	Rate ratio, crude numbers, ASIR, rate difference, attributable fraction, population attributable fraction, population attributable rate, population impact number	Tables, bar graphs	Yes, CSV files	2017, 2022
Canada	Health Inequalities Data Tool	https://health-infobase.canada.ca/health-inequalities/data-tool/index	Disease/Health condition	Colorectal cancer	Cancer	Population centre	Urbanisation	Rate ratio, crude numbers, ASIR, rate difference, attributable fraction, population attributable fraction, population attributable rate, population impact number	Tables, bar graphs	Yes, CSV files	2017, 2022
Canada	Health Inequalities Data Tool	https://health-infobase.canada.ca/health-inequalities/data-tool/index	Disease/Health condition	Colorectal cancer	Cancer	Sexual orientation	Sexual orientation	Rate ratio, crude numbers, ASIR, rate difference, attributable fraction, population attributable fraction, population attributable rate, population impact number	Tables, bar graphs	Yes, CSV files	2017, 2022
Canada	Health Inequalities Data Tool	https://health-infobase.canada.ca/health-inequalities/data-tool/index	Disease/Health condition	Colorectal cancer	Cancer	Remoteness index	Urbanisation	Rate ratio, crude numbers, ASIR, rate difference, attributable fraction, population attributable fraction, population attributable rate, population impact number	Tables, bar graphs	Yes, CSV files	2017, 2022
Canada	Health Inequalities Data Tool	https://health-infobase.canada.ca/health-inequalities/data-tool/index	Disease/Health condition	Colorectal cancer	Cancer	Dwelling owner	Living arrangement	Rate ratio, crude numbers, ASIR, rate difference, attributable fraction, population attributable fraction, population attributable rate, population impact number	Tables, bar graphs	Yes, CSV files	2017, 2022
Canada	Health Inequalities Data Tool	https://health-infobase.canada.ca/health-inequalities/data-tool/index	Disease/Health condition	Lung cancer	Cancer	Deprivation index	Deprivation	Rate ratio, crude numbers, ASIR, rate difference, attributable fraction, population attributable fraction, population attributable rate, population impact number	Tables, bar graphs	Yes, CSV files	2017, 2022
Canada	Health Inequalities Data Tool	https://health-infobase.canada.ca/health-inequalities/data-tool/index	Disease/Health condition	Lung cancer	Cancer	Rural/urban	Urbanisation	Rate ratio, crude numbers, ASIR, rate difference, attributable fraction, population attributable fraction, population attributable rate, population impact number	Tables, bar graphs	Yes, CSV files	2017, 2022
Canada	Health Inequalities Data Tool	https://health-infobase.canada.ca/health-inequalities/data-tool/index	Disease/Health condition	Lung cancer	Cancer	Income quintiles	Income	Rate ratio, crude numbers, ASIR, rate difference, attributable fraction, population attributable fraction, population attributable rate, population impact number	Tables, bar graphs	Yes, CSV files	2017, 2022
Canada	Health Inequalities Data Tool	https://health-infobase.canada.ca/health-inequalities/data-tool/index	Disease/Health condition	Lung cancer	Cancer	Remoteness index	Urbanisation	Rate ratio, crude numbers, ASIR, rate difference, attributable fraction, population attributable fraction, population attributable rate, population impact number	Tables, bar graphs	Yes, CSV files	2017, 2022
Canada	Health Inequalities Data Tool	https://health-infobase.canada.ca/health-inequalities/data-tool/index	Disease/Health condition	Lung cancer	Cancer	Canadian index of multiple deprivation quintiles	Deprivation	Rate ratio, crude numbers, ASIR, rate difference, attributable fraction, population attributable fraction, population attributable rate, population impact number	Tables, bar graphs	Yes, CSV files	2017, 2022
Canada	Health Inequalities Data Tool	https://health-infobase.canada.ca/health-inequalities/data-tool/index	Disease/Health condition	Lung cancer	Cancer	Age	Age	Rate ratio, crude numbers, ASIR, rate difference, attributable fraction, population attributable fraction, population attributable rate, population impact number	Tables, bar graphs	Yes, CSV files	2017, 2022
Canada	Health Inequalities Data Tool	https://health-infobase.canada.ca/health-inequalities/data-tool/index	Disease/Health condition	Arthritis	Musculoskeletal disease	Indigenous identity	Indigenous status	Rate ratio, crude numbers, ASIR, rate difference, attributable fraction, population attributable fraction, population attributable rate, population impact number	Tables, bar graphs	Yes, CSV files	2017, 2022
Canada	Health Inequalities Data Tool	https://health-infobase.canada.ca/health-inequalities/data-tool/index	Disease/Health condition	Arthritis	Musculoskeletal disease	Cultural/Racial background	Race/ethnicity	Rate ratio, crude numbers, ASIR, rate difference, attributable fraction, population attributable fraction, population attributable rate, population impact number	Tables, bar graphs	Yes, CSV files	2017, 2022
Canada	Health Inequalities Data Tool	https://health-infobase.canada.ca/health-inequalities/data-tool/index	Disease/Health condition	Arthritis	Musculoskeletal disease	Immigrant status	Immigration status/language	Rate ratio, crude numbers, ASIR, rate difference, attributable fraction, population attributable fraction, population attributable rate, population impact number	Tables, bar graphs	Yes, CSV files	2017, 2022
Canada	Health Inequalities Data Tool	https://health-infobase.canada.ca/health-inequalities/data-tool/index	Disease/Health condition	Arthritis	Musculoskeletal disease	Income quintiles	Income	Rate ratio, crude numbers, ASIR, rate difference, attributable fraction, population attributable fraction, population attributable rate, population impact number	Tables, bar graphs	Yes, CSV files	2017, 2022
Canada	Health Inequalities Data Tool	https://health-infobase.canada.ca/health-inequalities/data-tool/index	Disease/Health condition	Arthritis	Musculoskeletal disease	Education	Education	Rate ratio, crude numbers, ASIR, rate difference, attributable fraction, population attributable fraction, population attributable rate, population impact number	Tables, bar graphs	Yes, CSV files	2017, 2022
Canada	Health Inequalities Data Tool	https://health-infobase.canada.ca/health-inequalities/data-tool/index	Disease/Health condition	Arthritis	Musculoskeletal disease	Employment status	Employment status	Rate ratio, crude numbers, ASIR, rate difference, attributable fraction, population attributable fraction, population attributable rate, population impact number	Tables, bar graphs	Yes, CSV files	2017, 2022
Canada	Health Inequalities Data Tool	https://health-infobase.canada.ca/health-inequalities/data-tool/index	Disease/Health condition	Arthritis	Musculoskeletal disease	Occupation	Employment status	Rate ratio, crude numbers, ASIR, rate difference, attributable fraction, population attributable fraction, population attributable rate, population impact number	Tables, bar graphs	Yes, CSV files	2017, 2022
Canada	Health Inequalities Data Tool	https://health-infobase.canada.ca/health-inequalities/data-tool/index	Disease/Health condition	Arthritis	Musculoskeletal disease	Rural/urban	Urbanisation	Rate ratio, crude numbers, ASIR, rate difference, attributable fraction, population attributable fraction, population attributable rate, population impact number	Tables, bar graphs	Yes, CSV files	2017, 2022
Canada	Health Inequalities Data Tool	https://health-infobase.canada.ca/health-inequalities/data-tool/index	Disease/Health condition	Arthritis	Musculoskeletal disease	First language	Immigration status/language	Rate ratio, crude numbers, ASIR, rate difference, attributable fraction, population attributable fraction, population attributable rate, population impact number	Tables, bar graphs	Yes, CSV files	2017, 2022
Canada	Health Inequalities Data Tool	https://health-infobase.canada.ca/health-inequalities/data-tool/index	Disease/Health condition	Arthritis	Musculoskeletal disease	Living arrangement	Living arrangement	Rate ratio, crude numbers, ASIR, rate difference, attributable fraction, population attributable fraction, population attributable rate, population impact number	Tables, bar graphs	Yes, CSV files	2017, 2022
Canada	Health Inequalities Data Tool	https://health-infobase.canada.ca/health-inequalities/data-tool/index	Disease/Health condition	Arthritis	Musculoskeletal disease	Population centre	Urbanisation	Rate ratio, crude numbers, ASIR, rate difference, attributable fraction, population attributable fraction, population attributable rate, population impact number	Tables, bar graphs	Yes, CSV files	2017, 2022
Canada	Health Inequalities Data Tool	https://health-infobase.canada.ca/health-inequalities/data-tool/index	Disease/Health condition	Arthritis	Musculoskeletal disease	Sexual orientation	Sexual orientation	Rate ratio, crude numbers, ASIR, rate difference, attributable fraction, population attributable fraction, population attributable rate, population impact number	Tables, bar graphs	Yes, CSV files	2017, 2022
Canada	Health Inequalities Data Tool	https://health-infobase.canada.ca/health-inequalities/data-tool/index	Disease/Health condition	Arthritis	Musculoskeletal disease	Remoteness index	Urbanisation	Rate ratio, crude numbers, ASIR, rate difference, attributable fraction, population attributable fraction, population attributable rate, population impact number	Tables, bar graphs	Yes, CSV files	2017, 2022
Canada	Health Inequalities Data Tool	https://health-infobase.canada.ca/health-inequalities/data-tool/index	Disease/Health condition	Arthritis	Musculoskeletal disease	Dwelling owner	Living arrangement	Rate ratio, crude numbers, ASIR, rate difference, attributable fraction, population attributable fraction, population attributable rate, population impact number	Tables, bar graphs	Yes, CSV files	2017, 2022
Canada	Health Inequalities Data Tool	https://health-infobase.canada.ca/health-inequalities/data-tool/index	Disease/Health condition	Arthritis	Musculoskeletal disease	Age	Age	Rate ratio, crude numbers, ASIR, rate difference, attributable fraction, population attributable fraction, population attributable rate, population impact number	Tables, bar graphs	Yes, CSV files	2017, 2022
Canada	Health Inequalities Data Tool	https://health-infobase.canada.ca/health-inequalities/data-tool/index	Disease/Health condition	Arthritis	Musculoskeletal disease	Sex	Sex	Rate ratio, crude numbers, ASIR, rate difference, attributable fraction, population attributable fraction, population attributable rate, population impact number	Tables, bar graphs	Yes, CSV files	2017, 2022
Canada	Health Inequalities Data Tool	https://health-infobase.canada.ca/health-inequalities/data-tool/index	Disease/Health condition	COPD	Respiratory disease	Indigenous identity	Indigenous status	Rate ratio, crude numbers, ASIR, rate difference, attributable fraction, population attributable fraction, population attributable rate, population impact number	Tables, bar graphs	Yes, CSV files	2017, 2022
Canada	Health Inequalities Data Tool	https://health-infobase.canada.ca/health-inequalities/data-tool/index	Disease/Health condition	COPD	Respiratory disease	Cultural/Racial background	Race/ethnicity	Rate ratio, crude numbers, ASIR, rate difference, attributable fraction, population attributable fraction, population attributable rate, population impact number	Tables, bar graphs	Yes, CSV files	2017, 2022
Canada	Health Inequalities Data Tool	https://health-infobase.canada.ca/health-inequalities/data-tool/index	Disease/Health condition	COPD	Respiratory disease	Immigrant status	Immigration status/language	Rate ratio, crude numbers, ASIR, rate difference, attributable fraction, population attributable fraction, population attributable rate, population impact number	Tables, bar graphs	Yes, CSV files	2017, 2022
Canada	Health Inequalities Data Tool	https://health-infobase.canada.ca/health-inequalities/data-tool/index	Disease/Health condition	COPD	Respiratory disease	Income quintiles	Income	Rate ratio, crude numbers, ASIR, rate difference, attributable fraction, population attributable fraction, population attributable rate, population impact number	Tables, bar graphs	Yes, CSV files	2017, 2022
Canada	Health Inequalities Data Tool	https://health-infobase.canada.ca/health-inequalities/data-tool/index	Disease/Health condition	COPD	Respiratory disease	Education	Education	Rate ratio, crude numbers, ASIR, rate difference, attributable fraction, population attributable fraction, population attributable rate, population impact number	Tables, bar graphs	Yes, CSV files	2017, 2022
Canada	Health Inequalities Data Tool	https://health-infobase.canada.ca/health-inequalities/data-tool/index	Disease/Health condition	COPD	Respiratory disease	Employment status	Employment status	Rate ratio, crude numbers, ASIR, rate difference, attributable fraction, population attributable fraction, population attributable rate, population impact number	Tables, bar graphs	Yes, CSV files	2017, 2022
Canada	Health Inequalities Data Tool	https://health-infobase.canada.ca/health-inequalities/data-tool/index	Disease/Health condition	COPD	Respiratory disease	Occupation	Employment status	Rate ratio, crude numbers, ASIR, rate difference, attributable fraction, population attributable fraction, population attributable rate, population impact number	Tables, bar graphs	Yes, CSV files	2017, 2022
Canada	Health Inequalities Data Tool	https://health-infobase.canada.ca/health-inequalities/data-tool/index	Disease/Health condition	COPD	Respiratory disease	Rural/urban	Urbanisation	Rate ratio, crude numbers, ASIR, rate difference, attributable fraction, population attributable fraction, population attributable rate, population impact number	Tables, bar graphs	Yes, CSV files	2017, 2022
Canada	Health Inequalities Data Tool	https://health-infobase.canada.ca/health-inequalities/data-tool/index	Disease/Health condition	COPD	Respiratory disease	First language	Immigration status/language	Rate ratio, crude numbers, ASIR, rate difference, attributable fraction, population attributable fraction, population attributable rate, population impact number	Tables, bar graphs	Yes, CSV files	2017, 2022
Canada	Health Inequalities Data Tool	https://health-infobase.canada.ca/health-inequalities/data-tool/index	Disease/Health condition	COPD	Respiratory disease	Living arrangement	Living arrangement	Rate ratio, crude numbers, ASIR, rate difference, attributable fraction, population attributable fraction, population attributable rate, population impact number	Tables, bar graphs	Yes, CSV files	2017, 2022
Canada	Health Inequalities Data Tool	https://health-infobase.canada.ca/health-inequalities/data-tool/index	Disease/Health condition	COPD	Respiratory disease	Population centre	Urbanisation	Rate ratio, crude numbers, ASIR, rate difference, attributable fraction, population attributable fraction, population attributable rate, population impact number	Tables, bar graphs	Yes, CSV files	2017, 2022
Canada	Health Inequalities Data Tool	https://health-infobase.canada.ca/health-inequalities/data-tool/index	Disease/Health condition	COPD	Respiratory disease	Sexual orientation	Sexual orientation	Rate ratio, crude numbers, ASIR, rate difference, attributable fraction, population attributable fraction, population attributable rate, population impact number	Tables, bar graphs	Yes, CSV files	2017, 2022
Canada	Health Inequalities Data Tool	https://health-infobase.canada.ca/health-inequalities/data-tool/index	Disease/Health condition	COPD	Respiratory disease	Remoteness index	Urbanisation	Rate ratio, crude numbers, ASIR, rate difference, attributable fraction, population attributable fraction, population attributable rate, population impact number	Tables, bar graphs	Yes, CSV files	2017, 2022
Canada	Health Inequalities Data Tool	https://health-infobase.canada.ca/health-inequalities/data-tool/index	Disease/Health condition	COPD	Respiratory disease	Dwelling owner	Living arrangement	Rate ratio, crude numbers, ASIR, rate difference, attributable fraction, population attributable fraction, population attributable rate, population impact number	Tables, bar graphs	Yes, CSV files	2017, 2022
Canada	Health Inequalities Data Tool	https://health-infobase.canada.ca/health-inequalities/data-tool/index	Disease/Health condition	COPD	Respiratory disease	Age	Age	Rate ratio, crude numbers, ASIR, rate difference, attributable fraction, population attributable fraction, population attributable rate, population impact number	Tables, bar graphs	Yes, CSV files	2017, 2022
Canada	Health Inequalities Data Tool	https://health-infobase.canada.ca/health-inequalities/data-tool/index	Disease/Health condition	COPD	Respiratory disease	Sex	Sex	Rate ratio, crude numbers, ASIR, rate difference, attributable fraction, population attributable fraction, population attributable rate, population impact number	Tables, bar graphs	Yes, CSV files	2017, 2022
Canada	Health Inequalities Data Tool	https://health-infobase.canada.ca/health-inequalities/data-tool/index	Disease/Health condition	Asthma	Respiratory disease	Indigenous identity	Indigenous status	Rate ratio, crude numbers, ASIR, rate difference, attributable fraction, population attributable fraction, population attributable rate, population impact number	Tables, bar graphs	Yes, CSV files	2017, 2022
Canada	Health Inequalities Data Tool	https://health-infobase.canada.ca/health-inequalities/data-tool/index	Disease/Health condition	Asthma	Respiratory disease	Cultural/Racial background	Race/ethnicity	Rate ratio, crude numbers, ASIR, rate difference, attributable fraction, population attributable fraction, population attributable rate, population impact number	Tables, bar graphs	Yes, CSV files	2017, 2022
Canada	Health Inequalities Data Tool	https://health-infobase.canada.ca/health-inequalities/data-tool/index	Disease/Health condition	Asthma	Respiratory disease	Immigrant status	Immigration status/language	Rate ratio, crude numbers, ASIR, rate difference, attributable fraction, population attributable fraction, population attributable rate, population impact number	Tables, bar graphs	Yes, CSV files	2017, 2022
Canada	Health Inequalities Data Tool	https://health-infobase.canada.ca/health-inequalities/data-tool/index	Disease/Health condition	Asthma	Respiratory disease	Income quintiles	Income	Rate ratio, crude numbers, ASIR, rate difference, attributable fraction, population attributable fraction, population attributable rate, population impact number	Tables, bar graphs	Yes, CSV files	2017, 2022
Canada	Health Inequalities Data Tool	https://health-infobase.canada.ca/health-inequalities/data-tool/index	Disease/Health condition	Asthma	Respiratory disease	Education	Education	Rate ratio, crude numbers, ASIR, rate difference, attributable fraction, population attributable fraction, population attributable rate, population impact number	Tables, bar graphs	Yes, CSV files	2017, 2022
Canada	Health Inequalities Data Tool	https://health-infobase.canada.ca/health-inequalities/data-tool/index	Disease/Health condition	Asthma	Respiratory disease	Employment status	Employment status	Rate ratio, crude numbers, ASIR, rate difference, attributable fraction, population attributable fraction, population attributable rate, population impact number	Tables, bar graphs	Yes, CSV files	2017, 2022
Canada	Health Inequalities Data Tool	https://health-infobase.canada.ca/health-inequalities/data-tool/index	Disease/Health condition	Asthma	Respiratory disease	Occupation	Employment status	Rate ratio, crude numbers, ASIR, rate difference, attributable fraction, population attributable fraction, population attributable rate, population impact number	Tables, bar graphs	Yes, CSV files	2017, 2022
Canada	Health Inequalities Data Tool	https://health-infobase.canada.ca/health-inequalities/data-tool/index	Disease/Health condition	Asthma	Respiratory disease	Rural/urban	Urbanisation	Rate ratio, crude numbers, ASIR, rate difference, attributable fraction, population attributable fraction, population attributable rate, population impact number	Tables, bar graphs	Yes, CSV files	2017, 2022
Canada	Health Inequalities Data Tool	https://health-infobase.canada.ca/health-inequalities/data-tool/index	Disease/Health condition	Asthma	Respiratory disease	First language	Immigration status/language	Rate ratio, crude numbers, ASIR, rate difference, attributable fraction, population attributable fraction, population attributable rate, population impact number	Tables, bar graphs	Yes, CSV files	2017, 2022
Canada	Health Inequalities Data Tool	https://health-infobase.canada.ca/health-inequalities/data-tool/index	Disease/Health condition	Asthma	Respiratory disease	Living arrangement	Living arrangement	Rate ratio, crude numbers, ASIR, rate difference, attributable fraction, population attributable fraction, population attributable rate, population impact number	Tables, bar graphs	Yes, CSV files	2017, 2022
Canada	Health Inequalities Data Tool	https://health-infobase.canada.ca/health-inequalities/data-tool/index	Disease/Health condition	Asthma	Respiratory disease	Population centre	Urbanisation	Rate ratio, crude numbers, ASIR, rate difference, attributable fraction, population attributable fraction, population attributable rate, population impact number	Tables, bar graphs	Yes, CSV files	2017, 2022
Canada	Health Inequalities Data Tool	https://health-infobase.canada.ca/health-inequalities/data-tool/index	Disease/Health condition	Asthma	Respiratory disease	Sexual orientation	Sexual orientation	Rate ratio, crude numbers, ASIR, rate difference, attributable fraction, population attributable fraction, population attributable rate, population impact number	Tables, bar graphs	Yes, CSV files	2017, 2022
Canada	Health Inequalities Data Tool	https://health-infobase.canada.ca/health-inequalities/data-tool/index	Disease/Health condition	Asthma	Respiratory disease	Remoteness index	Urbanisation	Rate ratio, crude numbers, ASIR, rate difference, attributable fraction, population attributable fraction, population attributable rate, population impact number	Tables, bar graphs	Yes, CSV files	2017, 2022
Canada	Health Inequalities Data Tool	https://health-infobase.canada.ca/health-inequalities/data-tool/index	Disease/Health condition	Asthma	Respiratory disease	Dwelling owner	Living arrangement	Rate ratio, crude numbers, ASIR, rate difference, attributable fraction, population attributable fraction, population attributable rate, population impact number	Tables, bar graphs	Yes, CSV files	2017, 2022
Canada	Health Inequalities Data Tool	https://health-infobase.canada.ca/health-inequalities/data-tool/index	Disease/Health condition	Asthma	Respiratory disease	Age	Age	Rate ratio, crude numbers, ASIR, rate difference, attributable fraction, population attributable fraction, population attributable rate, population impact number	Tables, bar graphs	Yes, CSV files	2017, 2022
Canada	Health Inequalities Data Tool	https://health-infobase.canada.ca/health-inequalities/data-tool/index	Disease/Health condition	Asthma	Respiratory disease	Sex	Sex	Rate ratio, crude numbers, ASIR, rate difference, attributable fraction, population attributable fraction, population attributable rate, population impact number	Tables, bar graphs	Yes, CSV files	2017, 2022
Canada	Health Inequalities Data Tool	https://health-infobase.canada.ca/health-inequalities/data-tool/index	Disease/Health condition	Diabetes	Endocrine disease	Indigenous identity	Indigenous status	Rate ratio, crude numbers, ASIR, rate difference, attributable fraction, population attributable fraction, population attributable rate, population impact number	Tables, bar graphs	Yes, CSV files	2017, 2022
Canada	Health Inequalities Data Tool	https://health-infobase.canada.ca/health-inequalities/data-tool/index	Disease/Health condition	Diabetes	Endocrine disease	Cultural/Racial background	Race/ethnicity	Rate ratio, crude numbers, ASIR, rate difference, attributable fraction, population attributable fraction, population attributable rate, population impact number	Tables, bar graphs	Yes, CSV files	2017, 2022
Canada	Health Inequalities Data Tool	https://health-infobase.canada.ca/health-inequalities/data-tool/index	Disease/Health condition	Diabetes	Endocrine disease	Immigrant status	Immigration status/language	Rate ratio, crude numbers, ASIR, rate difference, attributable fraction, population attributable fraction, population attributable rate, population impact number	Tables, bar graphs	Yes, CSV files	2017, 2022
Canada	Health Inequalities Data Tool	https://health-infobase.canada.ca/health-inequalities/data-tool/index	Disease/Health condition	Diabetes	Endocrine disease	Income quintiles	Income	Rate ratio, crude numbers, ASIR, rate difference, attributable fraction, population attributable fraction, population attributable rate, population impact number	Tables, bar graphs	Yes, CSV files	2017, 2022
Canada	Health Inequalities Data Tool	https://health-infobase.canada.ca/health-inequalities/data-tool/index	Disease/Health condition	Diabetes	Endocrine disease	Education	Education	Rate ratio, crude numbers, ASIR, rate difference, attributable fraction, population attributable fraction, population attributable rate, population impact number	Tables, bar graphs	Yes, CSV files	2017, 2022
Canada	Health Inequalities Data Tool	https://health-infobase.canada.ca/health-inequalities/data-tool/index	Disease/Health condition	Diabetes	Endocrine disease	Employment status	Employment status	Rate ratio, crude numbers, ASIR, rate difference, attributable fraction, population attributable fraction, population attributable rate, population impact number	Tables, bar graphs	Yes, CSV files	2017, 2022
Canada	Health Inequalities Data Tool	https://health-infobase.canada.ca/health-inequalities/data-tool/index	Disease/Health condition	Diabetes	Endocrine disease	Occupation	Employment status	Rate ratio, crude numbers, ASIR, rate difference, attributable fraction, population attributable fraction, population attributable rate, population impact number	Tables, bar graphs	Yes, CSV files	2017, 2022
Canada	Health Inequalities Data Tool	https://health-infobase.canada.ca/health-inequalities/data-tool/index	Disease/Health condition	Diabetes	Endocrine disease	Rural/urban	Urbanisation	Rate ratio, crude numbers, ASIR, rate difference, attributable fraction, population attributable fraction, population attributable rate, population impact number	Tables, bar graphs	Yes, CSV files	2017, 2022
Canada	Health Inequalities Data Tool	https://health-infobase.canada.ca/health-inequalities/data-tool/index	Disease/Health condition	Diabetes	Endocrine disease	First language	Immigration status/language	Rate ratio, crude numbers, ASIR, rate difference, attributable fraction, population attributable fraction, population attributable rate, population impact number	Tables, bar graphs	Yes, CSV files	2017, 2022
Canada	Health Inequalities Data Tool	https://health-infobase.canada.ca/health-inequalities/data-tool/index	Disease/Health condition	Diabetes	Endocrine disease	Living arrangement	Living arrangement	Rate ratio, crude numbers, ASIR, rate difference, attributable fraction, population attributable fraction, population attributable rate, population impact number	Tables, bar graphs	Yes, CSV files	2017, 2022
Canada	Health Inequalities Data Tool	https://health-infobase.canada.ca/health-inequalities/data-tool/index	Disease/Health condition	Diabetes	Endocrine disease	Population centre	Urbanisation	Rate ratio, crude numbers, ASIR, rate difference, attributable fraction, population attributable fraction, population attributable rate, population impact number	Tables, bar graphs	Yes, CSV files	2017, 2022
Canada	Health Inequalities Data Tool	https://health-infobase.canada.ca/health-inequalities/data-tool/index	Disease/Health condition	Diabetes	Endocrine disease	Sexual orientation	Sexual orientation	Rate ratio, crude numbers, ASIR, rate difference, attributable fraction, population attributable fraction, population attributable rate, population impact number	Tables, bar graphs	Yes, CSV files	2017, 2022
Canada	Health Inequalities Data Tool	https://health-infobase.canada.ca/health-inequalities/data-tool/index	Disease/Health condition	Diabetes	Endocrine disease	Remoteness index	Urbanisation	Rate ratio, crude numbers, ASIR, rate difference, attributable fraction, population attributable fraction, population attributable rate, population impact number	Tables, bar graphs	Yes, CSV files	2017, 2022
Canada	Health Inequalities Data Tool	https://health-infobase.canada.ca/health-inequalities/data-tool/index	Disease/Health condition	Diabetes	Endocrine disease	Dwelling owner	Living arrangement	Rate ratio, crude numbers, ASIR, rate difference, attributable fraction, population attributable fraction, population attributable rate, population impact number	Tables, bar graphs	Yes, CSV files	2017, 2022
Canada	Health Inequalities Data Tool	https://health-infobase.canada.ca/health-inequalities/data-tool/index	Disease/Health condition	Diabetes	Endocrine disease	Age	Age	Rate ratio, crude numbers, ASIR, rate difference, attributable fraction, population attributable fraction, population attributable rate, population impact number	Tables, bar graphs	Yes, CSV files	2017, 2022
Canada	Health Inequalities Data Tool	https://health-infobase.canada.ca/health-inequalities/data-tool/index	Disease/Health condition	Diabetes	Endocrine disease	Sex	Sex	Rate ratio, crude numbers, ASIR, rate difference, attributable fraction, population attributable fraction, population attributable rate, population impact number	Tables, bar graphs	Yes, CSV files	2017, 2022
Canada	Health Inequalities Data Tool	https://health-infobase.canada.ca/health-inequalities/data-tool/index	Disease/Health condition	Heart disease	Cardiovascular disease	Indigenous identity	Indigenous status	Rate ratio, crude numbers, ASIR, rate difference, attributable fraction, population attributable fraction, population attributable rate, population impact number	Tables, bar graphs	Yes, CSV files	2017, 2022
Canada	Health Inequalities Data Tool	https://health-infobase.canada.ca/health-inequalities/data-tool/index	Disease/Health condition	Heart disease	Cardiovascular disease	Cultural/Racial background	Race/ethnicity	Rate ratio, crude numbers, ASIR, rate difference, attributable fraction, population attributable fraction, population attributable rate, population impact number	Tables, bar graphs	Yes, CSV files	2017, 2022
Canada	Health Inequalities Data Tool	https://health-infobase.canada.ca/health-inequalities/data-tool/index	Disease/Health condition	Heart disease	Cardiovascular disease	Immigrant status	Immigration status/language	Rate ratio, crude numbers, ASIR, rate difference, attributable fraction, population attributable fraction, population attributable rate, population impact number	Tables, bar graphs	Yes, CSV files	2017, 2022
Canada	Health Inequalities Data Tool	https://health-infobase.canada.ca/health-inequalities/data-tool/index	Disease/Health condition	Heart disease	Cardiovascular disease	Income quintiles	Income	Rate ratio, crude numbers, ASIR, rate difference, attributable fraction, population attributable fraction, population attributable rate, population impact number	Tables, bar graphs	Yes, CSV files	2017, 2022
Canada	Health Inequalities Data Tool	https://health-infobase.canada.ca/health-inequalities/data-tool/index	Disease/Health condition	Heart disease	Cardiovascular disease	Education	Education	Rate ratio, crude numbers, ASIR, rate difference, attributable fraction, population attributable fraction, population attributable rate, population impact number	Tables, bar graphs	Yes, CSV files	2017, 2022
Canada	Health Inequalities Data Tool	https://health-infobase.canada.ca/health-inequalities/data-tool/index	Disease/Health condition	Heart disease	Cardiovascular disease	Employment status	Employment status	Rate ratio, crude numbers, ASIR, rate difference, attributable fraction, population attributable fraction, population attributable rate, population impact number	Tables, bar graphs	Yes, CSV files	2017, 2022
Canada	Health Inequalities Data Tool	https://health-infobase.canada.ca/health-inequalities/data-tool/index	Disease/Health condition	Heart disease	Cardiovascular disease	Occupation	Employment status	Rate ratio, crude numbers, ASIR, rate difference, attributable fraction, population attributable fraction, population attributable rate, population impact number	Tables, bar graphs	Yes, CSV files	2017, 2022
Canada	Health Inequalities Data Tool	https://health-infobase.canada.ca/health-inequalities/data-tool/index	Disease/Health condition	Heart disease	Cardiovascular disease	Rural/urban	Urbanisation	Rate ratio, crude numbers, ASIR, rate difference, attributable fraction, population attributable fraction, population attributable rate, population impact number	Tables, bar graphs	Yes, CSV files	2017, 2022
Canada	Health Inequalities Data Tool	https://health-infobase.canada.ca/health-inequalities/data-tool/index	Disease/Health condition	Heart disease	Cardiovascular disease	First language	Immigration status/language	Rate ratio, crude numbers, ASIR, rate difference, attributable fraction, population attributable fraction, population attributable rate, population impact number	Tables, bar graphs	Yes, CSV files	2017, 2022
Canada	Health Inequalities Data Tool	https://health-infobase.canada.ca/health-inequalities/data-tool/index	Disease/Health condition	Heart disease	Cardiovascular disease	Living arrangement	Living arrangement	Rate ratio, crude numbers, ASIR, rate difference, attributable fraction, population attributable fraction, population attributable rate, population impact number	Tables, bar graphs	Yes, CSV files	2017, 2022
Canada	Health Inequalities Data Tool	https://health-infobase.canada.ca/health-inequalities/data-tool/index	Disease/Health condition	Heart disease	Cardiovascular disease	Population centre	Urbanisation	Rate ratio, crude numbers, ASIR, rate difference, attributable fraction, population attributable fraction, population attributable rate, population impact number	Tables, bar graphs	Yes, CSV files	2017, 2022
Canada	Health Inequalities Data Tool	https://health-infobase.canada.ca/health-inequalities/data-tool/index	Disease/Health condition	Heart disease	Cardiovascular disease	Sexual orientation	Sexual orientation	Rate ratio, crude numbers, ASIR, rate difference, attributable fraction, population attributable fraction, population attributable rate, population impact number	Tables, bar graphs	Yes, CSV files	2017, 2022
Canada	Health Inequalities Data Tool	https://health-infobase.canada.ca/health-inequalities/data-tool/index	Disease/Health condition	Heart disease	Cardiovascular disease	Remoteness index	Urbanisation	Rate ratio, crude numbers, ASIR, rate difference, attributable fraction, population attributable fraction, population attributable rate, population impact number	Tables, bar graphs	Yes, CSV files	2017, 2022
Canada	Health Inequalities Data Tool	https://health-infobase.canada.ca/health-inequalities/data-tool/index	Disease/Health condition	Heart disease	Cardiovascular disease	Dwelling owner	Living arrangement	Rate ratio, crude numbers, ASIR, rate difference, attributable fraction, population attributable fraction, population attributable rate, population impact number	Tables, bar graphs	Yes, CSV files	2017, 2022
Canada	Health Inequalities Data Tool	https://health-infobase.canada.ca/health-inequalities/data-tool/index	Disease/Health condition	Heart disease	Cardiovascular disease	Age	Age	Rate ratio, crude numbers, ASIR, rate difference, attributable fraction, population attributable fraction, population attributable rate, population impact number	Tables, bar graphs	Yes, CSV files	2017, 2022
Canada	Health Inequalities Data Tool	https://health-infobase.canada.ca/health-inequalities/data-tool/index	Disease/Health condition	Heart disease	Cardiovascular disease	Sex	Sex	Rate ratio, crude numbers, ASIR, rate difference, attributable fraction, population attributable fraction, population attributable rate, population impact number	Tables, bar graphs	Yes, CSV files	2017, 2022
Canada	Health Inequalities Data Tool	https://health-infobase.canada.ca/health-inequalities/data-tool/index	Disease/Health condition	Effects of stroke	Cardiovascular disease	Indigenous identity	Indigenous status	Rate ratio, crude numbers, ASIR, rate difference, attributable fraction, population attributable fraction, population attributable rate, population impact number	Tables, bar graphs	Yes, CSV files	2017, 2022
Canada	Health Inequalities Data Tool	https://health-infobase.canada.ca/health-inequalities/data-tool/index	Disease/Health condition	Effects of stroke	Cardiovascular disease	Cultural/Racial background	Race/ethnicity	Rate ratio, crude numbers, ASIR, rate difference, attributable fraction, population attributable fraction, population attributable rate, population impact number	Tables, bar graphs	Yes, CSV files	2017, 2022
Canada	Health Inequalities Data Tool	https://health-infobase.canada.ca/health-inequalities/data-tool/index	Disease/Health condition	Effects of stroke	Cardiovascular disease	Immigrant status	Immigration status/language	Rate ratio, crude numbers, ASIR, rate difference, attributable fraction, population attributable fraction, population attributable rate, population impact number	Tables, bar graphs	Yes, CSV files	2017, 2022
Canada	Health Inequalities Data Tool	https://health-infobase.canada.ca/health-inequalities/data-tool/index	Disease/Health condition	Effects of stroke	Cardiovascular disease	Income quintiles	Income	Rate ratio, crude numbers, ASIR, rate difference, attributable fraction, population attributable fraction, population attributable rate, population impact number	Tables, bar graphs	Yes, CSV files	2017, 2022
Canada	Health Inequalities Data Tool	https://health-infobase.canada.ca/health-inequalities/data-tool/index	Disease/Health condition	Effects of stroke	Cardiovascular disease	Education	Education	Rate ratio, crude numbers, ASIR, rate difference, attributable fraction, population attributable fraction, population attributable rate, population impact number	Tables, bar graphs	Yes, CSV files	2017, 2022
Canada	Health Inequalities Data Tool	https://health-infobase.canada.ca/health-inequalities/data-tool/index	Disease/Health condition	Effects of stroke	Cardiovascular disease	Rural/urban	Urbanisation	Rate ratio, crude numbers, ASIR, rate difference, attributable fraction, population attributable fraction, population attributable rate, population impact number	Tables, bar graphs	Yes, CSV files	2017, 2022
Canada	Health Inequalities Data Tool	https://health-infobase.canada.ca/health-inequalities/data-tool/index	Disease/Health condition	Effects of stroke	Cardiovascular disease	First language	Immigration status/language	Rate ratio, crude numbers, ASIR, rate difference, attributable fraction, population attributable fraction, population attributable rate, population impact number	Tables, bar graphs	Yes, CSV files	2017, 2022
Canada	Health Inequalities Data Tool	https://health-infobase.canada.ca/health-inequalities/data-tool/index	Disease/Health condition	Effects of stroke	Cardiovascular disease	Living arrangement	Living arrangement	Rate ratio, crude numbers, ASIR, rate difference, attributable fraction, population attributable fraction, population attributable rate, population impact number	Tables, bar graphs	Yes, CSV files	2017, 2022
Canada	Health Inequalities Data Tool	https://health-infobase.canada.ca/health-inequalities/data-tool/index	Disease/Health condition	Effects of stroke	Cardiovascular disease	Population centre	Urbanisation	Rate ratio, crude numbers, ASIR, rate difference, attributable fraction, population attributable fraction, population attributable rate, population impact number	Tables, bar graphs	Yes, CSV files	2017, 2022
Canada	Health Inequalities Data Tool	https://health-infobase.canada.ca/health-inequalities/data-tool/index	Disease/Health condition	Effects of stroke	Cardiovascular disease	Sexual orientation	Sexual orientation	Rate ratio, crude numbers, ASIR, rate difference, attributable fraction, population attributable fraction, population attributable rate, population impact number	Tables, bar graphs	Yes, CSV files	2017, 2022
Canada	Health Inequalities Data Tool	https://health-infobase.canada.ca/health-inequalities/data-tool/index	Disease/Health condition	Effects of stroke	Cardiovascular disease	Remoteness index	Urbanisation	Rate ratio, crude numbers, ASIR, rate difference, attributable fraction, population attributable fraction, population attributable rate, population impact number	Tables, bar graphs	Yes, CSV files	2017, 2022
Canada	Health Inequalities Data Tool	https://health-infobase.canada.ca/health-inequalities/data-tool/index	Disease/Health condition	Effects of stroke	Cardiovascular disease	Dwelling owner	Living arrangement	Rate ratio, crude numbers, ASIR, rate difference, attributable fraction, population attributable fraction, population attributable rate, population impact number	Tables, bar graphs	Yes, CSV files	2017, 2022
Canada	Health Inequalities Data Tool	https://health-infobase.canada.ca/health-inequalities/data-tool/index	Disease/Health condition	Effects of stroke	Cardiovascular disease	Age	Age	Rate ratio, crude numbers, ASIR, rate difference, attributable fraction, population attributable fraction, population attributable rate, population impact number	Tables, bar graphs	Yes, CSV files	2017, 2022
Canada	Health Inequalities Data Tool	https://health-infobase.canada.ca/health-inequalities/data-tool/index	Disease/Health condition	Effects of stroke	Cardiovascular disease	Sex	Sex	Rate ratio, crude numbers, ASIR, rate difference, attributable fraction, population attributable fraction, population attributable rate, population impact number	Tables, bar graphs	Yes, CSV files	2017, 2022
Canada	Health Inequalities Data Tool	https://health-infobase.canada.ca/health-inequalities/data-tool/index	Disease/Health condition	Hypertension	Cardiovascular disease	Indigenous identity	Indigenous status	Rate ratio, crude numbers, ASIR, rate difference, attributable fraction, population attributable fraction, population attributable rate, population impact number	Tables, bar graphs	Yes, CSV files	2017, 2022
Canada	Health Inequalities Data Tool	https://health-infobase.canada.ca/health-inequalities/data-tool/index	Disease/Health condition	Hypertension	Cardiovascular disease	Cultural/Racial background	Race/ethnicity	Rate ratio, crude numbers, ASIR, rate difference, attributable fraction, population attributable fraction, population attributable rate, population impact number	Tables, bar graphs	Yes, CSV files	2017, 2022
Canada	Health Inequalities Data Tool	https://health-infobase.canada.ca/health-inequalities/data-tool/index	Disease/Health condition	Hypertension	Cardiovascular disease	Immigrant status	Immigration status/language	Rate ratio, crude numbers, ASIR, rate difference, attributable fraction, population attributable fraction, population attributable rate, population impact number	Tables, bar graphs	Yes, CSV files	2017, 2022
Canada	Health Inequalities Data Tool	https://health-infobase.canada.ca/health-inequalities/data-tool/index	Disease/Health condition	Hypertension	Cardiovascular disease	Income quintiles	Income	Rate ratio, crude numbers, ASIR, rate difference, attributable fraction, population attributable fraction, population attributable rate, population impact number	Tables, bar graphs	Yes, CSV files	2017, 2022
Canada	Health Inequalities Data Tool	https://health-infobase.canada.ca/health-inequalities/data-tool/index	Disease/Health condition	Hypertension	Cardiovascular disease	Education	Education	Rate ratio, crude numbers, ASIR, rate difference, attributable fraction, population attributable fraction, population attributable rate, population impact number	Tables, bar graphs	Yes, CSV files	2017, 2022
Canada	Health Inequalities Data Tool	https://health-infobase.canada.ca/health-inequalities/data-tool/index	Disease/Health condition	Hypertension	Cardiovascular disease	Rural/urban	Urbanisation	Rate ratio, crude numbers, ASIR, rate difference, attributable fraction, population attributable fraction, population attributable rate, population impact number	Tables, bar graphs	Yes, CSV files	2017, 2022
Canada	Health Inequalities Data Tool	https://health-infobase.canada.ca/health-inequalities/data-tool/index	Disease/Health condition	Hypertension	Cardiovascular disease	First language	Immigration status/language	Rate ratio, crude numbers, ASIR, rate difference, attributable fraction, population attributable fraction, population attributable rate, population impact number	Tables, bar graphs	Yes, CSV files	2017, 2022
Canada	Health Inequalities Data Tool	https://health-infobase.canada.ca/health-inequalities/data-tool/index	Disease/Health condition	Hypertension	Cardiovascular disease	Living arrangement	Living arrangement	Rate ratio, crude numbers, ASIR, rate difference, attributable fraction, population attributable fraction, population attributable rate, population impact number	Tables, bar graphs	Yes, CSV files	2017, 2022
Canada	Health Inequalities Data Tool	https://health-infobase.canada.ca/health-inequalities/data-tool/index	Disease/Health condition	Hypertension	Cardiovascular disease	Population centre	Urbanisation	Rate ratio, crude numbers, ASIR, rate difference, attributable fraction, population attributable fraction, population attributable rate, population impact number	Tables, bar graphs	Yes, CSV files	2017, 2022
Canada	Health Inequalities Data Tool	https://health-infobase.canada.ca/health-inequalities/data-tool/index	Disease/Health condition	Hypertension	Cardiovascular disease	Sexual orientation	Sexual orientation	Rate ratio, crude numbers, ASIR, rate difference, attributable fraction, population attributable fraction, population attributable rate, population impact number	Tables, bar graphs	Yes, CSV files	2017, 2022
Canada	Health Inequalities Data Tool	https://health-infobase.canada.ca/health-inequalities/data-tool/index	Disease/Health condition	Hypertension	Cardiovascular disease	Remoteness index	Urbanisation	Rate ratio, crude numbers, ASIR, rate difference, attributable fraction, population attributable fraction, population attributable rate, population impact number	Tables, bar graphs	Yes, CSV files	2017, 2022
Canada	Health Inequalities Data Tool	https://health-infobase.canada.ca/health-inequalities/data-tool/index	Disease/Health condition	Hypertension	Cardiovascular disease	Dwelling owner	Living arrangement	Rate ratio, crude numbers, ASIR, rate difference, attributable fraction, population attributable fraction, population attributable rate, population impact number	Tables, bar graphs	Yes, CSV files	2017, 2022
Canada	Health Inequalities Data Tool	https://health-infobase.canada.ca/health-inequalities/data-tool/index	Disease/Health condition	Hypertension	Cardiovascular disease	Age	Age	Rate ratio, crude numbers, ASIR, rate difference, attributable fraction, population attributable fraction, population attributable rate, population impact number	Tables, bar graphs	Yes, CSV files	2017, 2022
Canada	Health Inequalities Data Tool	https://health-infobase.canada.ca/health-inequalities/data-tool/index	Disease/Health condition	Hypertension	Cardiovascular disease	Sex	Sex	Rate ratio, crude numbers, ASIR, rate difference, attributable fraction, population attributable fraction, population attributable rate, population impact number	Tables, bar graphs	Yes, CSV files	2017, 2022
England	Segment	Segment Tool (phe.gov.uk)	Life expectancy	Life expectancy gap	Mortality/life expectancy	Sex	Sex	Percentage contribution	Tables, scarf chart, bar chart	Yes, CSV files	2014-2016, 2017-2019, 2020-2021
England	Segment	Segment Tool (phe.gov.uk)	Life expectancy	Life expectancy gap	Mortality/life expectancy	Age	Age	Percentage contribution	Tables, scarf chart, bar chart	Yes, CSV files	2014-2016, 2017-2019, 2020-2021
England	Segment	Segment Tool (phe.gov.uk)	Life expectancy	Life expectancy gap	Mortality/life expectancy	Geography	Geography	Percentage contribution	Tables, scarf chart, bar chart	Yes, CSV files	2014-2016, 2017-2019, 2020-2021
England	Segment	Segment Tool (phe.gov.uk)	Life expectancy	Life expectancy gap	Mortality/life expectancy	Deprivation	Deprivation	Percentage contribution	Tables	Yes, CSV files	2014-2016, 2017-2019, 2020-2021
Finland	StatFin	https://stat.fi/en/topic/health-and-social-protection	Mortality	Overall deaths	Mortality/life expectancy	Sex	Sex	Crude numbers; age standardised rate per 100,000, crude rate per 100,000	Tables, line graphs, bar graphs	Yes, excel file, CSV, tab de-limited file, JSON, HTML, space de-limited file	1971-2021
Finland	StatFin	https://stat.fi/en/topic/health-and-social-protection	Mortality	Overall deaths	Mortality/life expectancy	Age	Age	Crude numbers; age standardised rate per 100,000, crude rate per 100,000	Tables, line graphs, bar graphs	Yes, excel file, CSV, tab de-limited file, JSON, HTML, space de-limited file	1971-2021
Finland	StatFin	https://stat.fi/en/topic/health-and-social-protection	Mortality	Suicides	Mortality/life expectancy	Sex	Sex	Crude numbers; age standardised rate per 100,000, crude rate per 100,000	Tables, line graphs, bar graphs	Yes, excel file, CSV, tab de-limited file, JSON, HTML, space de-limited file	1971-2021
Finland	StatFin	https://stat.fi/en/topic/health-and-social-protection	Mortality	Suicides	Mortality/life expectancy	Age	Age	Crude numbers; age standardised rate per 100,000, crude rate per 100,000	Tables, line graphs, bar graphs	Yes, excel file, CSV, tab de-limited file, JSON, HTML, space de-limited file	1971-2021
Finland	StatFin	https://stat.fi/en/topic/health-and-social-protection	Mortality	Alcohol related causes	Mortality/life expectancy	Sex	Sex	Crude numbers; age standardised rate per 100,000, crude rate per 100,000	Tables, line graphs, bar graphs	Yes, excel file, CSV, tab de-limited file, JSON, HTML, space de-limited file	1971-2021
Finland	StatFin	https://stat.fi/en/topic/health-and-social-protection	Mortality	Alcohol related causes	Mortality/life expectancy	Age	Age	Crude numbers; age standardised rate per 100,000, crude rate per 100,000	Tables, line graphs, bar graphs	Yes, excel file, CSV, tab de-limited file, JSON, HTML, space de-limited file	1971-2021
Finland	StatFin	https://stat.fi/en/topic/health-and-social-protection	Mortality	Diseases of the genitourinary system	Mortality/life expectancy	Sex	Sex	Crude numbers; age standardised rate per 100,000, crude rate per 100,000	Tables, line graphs, bar graphs	Yes, excel file, CSV, tab de-limited file, JSON, HTML, space de-limited file	1971-2021
Finland	StatFin	https://stat.fi/en/topic/health-and-social-protection	Mortality	Diseases of the genitourinary system	Mortality/life expectancy	Age	Age	Crude numbers; age standardised rate per 100,000, crude rate per 100,000	Tables, line graphs, bar graphs	Yes, excel file, CSV, tab de-limited file, JSON, HTML, space de-limited file	1971-2021
Finland	StatFin	https://stat.fi/en/topic/health-and-social-protection	Mortality	Deaths due to congenital conditions	Mortality/life expectancy	Sex	Sex	Crude numbers; age standardised rate per 100,000, crude rate per 100,000	Tables, line graphs, bar graphs	Yes, excel file, CSV, tab de-limited file, JSON, HTML, space de-limited file	1971-2021
Finland	StatFin	https://stat.fi/en/topic/health-and-social-protection	Mortality	Deaths due to congenital conditions	Mortality/life expectancy	Age	Age	Crude numbers; age standardised rate per 100,000, crude rate per 100,000	Tables, line graphs, bar graphs	Yes, excel file, CSV, tab de-limited file, JSON, HTML, space de-limited file	1971-2021
Finland	StatFin	https://stat.fi/en/topic/health-and-social-protection	Mortality	Deaths due to respiratory diseases	Mortality/life expectancy	Sex	Sex	Crude numbers; age standardised rate per 100,000, crude rate per 100,000	Tables, line graphs, bar graphs	Yes, excel file, CSV, tab de-limited file, JSON, HTML, space de-limited file	1971-2021
Finland	StatFin	https://stat.fi/en/topic/health-and-social-protection	Mortality	Deaths due to respiratory diseases	Mortality/life expectancy	Age	Age	Crude numbers; age standardised rate per 100,000, crude rate per 100,000	Tables, line graphs, bar graphs	Yes, excel file, CSV, tab de-limited file, JSON, HTML, space de-limited file	1971-2021
Finland	StatFin	https://stat.fi/en/topic/health-and-social-protection	Mortality	Deaths due to circulatory disease	Mortality/life expectancy	Sex	Sex	Crude numbers; age standardised rate per 100,000, crude rate per 100,000	Tables, line graphs, bar graphs	Yes, excel file, CSV, tab de-limited file, JSON, HTML, space de-limited file	1971-2021
Finland	StatFin	https://stat.fi/en/topic/health-and-social-protection	Mortality	Deaths due to circulatory disease	Mortality/life expectancy	Age	Age	Crude numbers; age standardised rate per 100,000, crude rate per 100,000	Tables, line graphs, bar graphs	Yes, excel file, CSV, tab de-limited file, JSON, HTML, space de-limited file	1971-2021
Finland	StatFin	https://stat.fi/en/topic/health-and-social-protection	Mortality	Deaths due to cerebrovascular disease	Mortality/life expectancy	Sex	Sex	Crude numbers; age standardised rate per 100,000, crude rate per 100,000	Tables, line graphs, bar graphs	Yes, excel file, CSV, tab de-limited file, JSON, HTML, space de-limited file	1971-2021
Finland	StatFin	https://stat.fi/en/topic/health-and-social-protection	Mortality	Deaths due to cerebrovascular disease	Mortality/life expectancy	Age	Age	Crude numbers; age standardised rate per 100,000, crude rate per 100,000	Tables, line graphs, bar graphs	Yes, excel file, CSV, tab de-limited file, JSON, HTML, space de-limited file	1971-2021
Finland	StatFin	https://stat.fi/en/topic/health-and-social-protection	Mortality	Deaths due to cardiovascular disease	Mortality/life expectancy	Sex	Sex	Crude numbers; age standardised rate per 100,000, crude rate per 100,000	Tables, line graphs, bar graphs	Yes, excel file, CSV, tab de-limited file, JSON, HTML, space de-limited file	1971-2021
Finland	StatFin	https://stat.fi/en/topic/health-and-social-protection	Mortality	Deaths due to cardiovascular disease	Mortality/life expectancy	Age	Age	Crude numbers; age standardised rate per 100,000, crude rate per 100,000	Tables, line graphs, bar graphs	Yes, excel file, CSV, tab de-limited file, JSON, HTML, space de-limited file	1971-2021
Finland	StatFin	https://stat.fi/en/topic/health-and-social-protection	Mortality	Deaths due to nervous system diseases	Mortality/life expectancy	Sex	Sex	Crude numbers; age standardised rate per 100,000, crude rate per 100,000	Tables, line graphs, bar graphs	Yes, excel file, CSV, tab de-limited file, JSON, HTML, space de-limited file	1971-2021
Finland	StatFin	https://stat.fi/en/topic/health-and-social-protection	Mortality	Deaths due to nervous system diseases	Mortality/life expectancy	Age	Age	Crude numbers; age standardised rate per 100,000, crude rate per 100,000	Tables, line graphs, bar graphs	Yes, excel file, CSV, tab de-limited file, JSON, HTML, space de-limited file	1971-2021
Finland	StatFin	https://stat.fi/en/topic/health-and-social-protection	Mortality	Deaths due to endocrine diseases	Mortality/life expectancy	Sex	Sex	Crude numbers; age standardised rate per 100,000, crude rate per 100,000	Tables, line graphs, bar graphs	Yes, excel file, CSV, tab de-limited file, JSON, HTML, space de-limited file	1971-2021
Finland	StatFin	https://stat.fi/en/topic/health-and-social-protection	Mortality	Deaths due to endocrine diseases	Mortality/life expectancy	Age	Age	Crude numbers; age standardised rate per 100,000, crude rate per 100,000	Tables, line graphs, bar graphs	Yes, excel file, CSV, tab de-limited file, JSON, HTML, space de-limited file	1971-2021
Finland	StatFin	https://stat.fi/en/topic/health-and-social-protection	Mortality	Deaths due to malignant neoplasms	Mortality/life expectancy	Sex	Sex	Crude numbers; age standardised rate per 100,000, crude rate per 100,000	Tables, line graphs, bar graphs	Yes, excel file, CSV, tab de-limited file, JSON, HTML, space de-limited file	1971-2021
Finland	StatFin	https://stat.fi/en/topic/health-and-social-protection	Mortality	Deaths due to malignant neoplasms	Mortality/life expectancy	Age	Age	Crude numbers; age standardised rate per 100,000, crude rate per 100,000	Tables, line graphs, bar graphs	Yes, excel file, CSV, tab de-limited file, JSON, HTML, space de-limited file	1971-2021
Finland	StatFin	https://stat.fi/en/topic/health-and-social-protection	Mortality	Deaths due to parasitic diseases	Mortality/life expectancy	Sex	Sex	Crude numbers; age standardised rate per 100,000, crude rate per 100,000	Tables, line graphs, bar graphs	Yes, excel file, CSV, tab de-limited file, JSON, HTML, space de-limited file	1971-2021
Finland	StatFin	https://stat.fi/en/topic/health-and-social-protection	Mortality	Deaths due to parasitic diseases	Mortality/life expectancy	Age	Age	Crude numbers; age standardised rate per 100,000, crude rate per 100,000	Tables, line graphs, bar graphs	Yes, excel file, CSV, tab de-limited file, JSON, HTML, space de-limited file	1971-2021
Finland	StatFin	https://stat.fi/en/topic/health-and-social-protection	Mortality	Deaths due to HIV	Mortality/life expectancy	Sex	Sex	Crude numbers; age standardised rate per 100,000, crude rate per 100,000	Tables, line graphs, bar graphs	Yes, excel file, CSV, tab de-limited file, JSON, HTML, space de-limited file	1971-2021
Finland	StatFin	https://stat.fi/en/topic/health-and-social-protection	Mortality	Deaths due to HIV	Mortality/life expectancy	Age	Age	Crude numbers; age standardised rate per 100,000, crude rate per 100,000	Tables, line graphs, bar graphs	Yes, excel file, CSV, tab de-limited file, JSON, HTML, space de-limited file	1971-2021
Finland	StatFin	https://stat.fi/en/topic/health-and-social-protection	Mortality	Deaths due to infectious diseases	Mortality/life expectancy	Sex	Sex	Crude numbers; age standardised rate per 100,000, crude rate per 100,000	Tables, line graphs, bar graphs	Yes, excel file, CSV, tab de-limited file, JSON, HTML, space de-limited file	1971-2021
Finland	StatFin	https://stat.fi/en/topic/health-and-social-protection	Mortality	Deaths due to infectious diseases	Mortality/life expectancy	Age	Age	Crude numbers; age standardised rate per 100,000, crude rate per 100,000	Tables, line graphs, bar graphs	Yes, excel file, CSV, tab de-limited file, JSON, HTML, space de-limited file	1971-2021
Finland	StatFin	https://stat.fi/en/topic/health-and-social-protection	Mortality	Deaths due to accidental poisoning	Mortality/life expectancy	Sex	Sex	Crude numbers; age standardised rate per 100,000, crude rate per 100,000	Tables, line graphs, bar graphs	Yes, excel file, CSV, tab de-limited file, JSON, HTML, space de-limited file	1971-2021
Finland	StatFin	https://stat.fi/en/topic/health-and-social-protection	Mortality	Deaths due to accidental poisoning	Mortality/life expectancy	Age	Age	Crude numbers; age standardised rate per 100,000, crude rate per 100,000	Tables, line graphs, bar graphs	Yes, excel file, CSV, tab de-limited file, JSON, HTML, space de-limited file	1971-2021
Finland	StatFin	https://stat.fi/en/topic/health-and-social-protection	Mortality	Deaths due to TB	Mortality/life expectancy	Sex	Sex	Crude numbers; age standardised rate per 100,000, crude rate per 100,000	Tables, line graphs, bar graphs	Yes, excel file, CSV, tab de-limited file, JSON, HTML, space de-limited file	1971-2021
Finland	StatFin	https://stat.fi/en/topic/health-and-social-protection	Mortality	Deaths due to TB	Mortality/life expectancy	Age	Age	Crude numbers; age standardised rate per 100,000, crude rate per 100,000	Tables, line graphs, bar graphs	Yes, excel file, CSV, tab de-limited file, JSON, HTML, space de-limited file	1971-2021
Finland	StatFin	https://stat.fi/en/topic/health-and-social-protection	Life expectancy	Life expectancy	Mortality/life expectancy	Sex	Sex	Years	Tables, line graphs, bar graphs	Yes, excel file, CSV, tab de-limited file, JSON, HTML, space de-limited file	1990-2021 (3 year groups)
Finland	StatFin	https://stat.fi/en/topic/health-and-social-protection	Life expectancy	Life expectancy	Mortality/life expectancy	Age	Age	Years	Tables, line graphs, bar graphs	Yes, excel file, CSV, tab de-limited file, JSON, HTML, space de-limited file	1990-2021 (3 year groups)
Finland	StatFin	https://stat.fi/en/topic/health-and-social-protection	Life expectancy	Life expectancy	Mortality/life expectancy	Geography	Geography	Years	Tables, line graphs, bar graphs	Yes, excel file, CSV, tab de-limited file, JSON, HTML, space de-limited file	1990-2021 (3 year groups)
Norway	Norhealth	https://norgeshelsa.no/norgeshelsa/?language=en	Health and disease	Mortality	Mortality/life expectancy	Gender	Gender	Crude numbers, standardized rate per 100,000, standardized ratio	Tables, bar graphs, line graphs, heat maps	Yes, excel and PDF files	1990-2020
Norway	Norhealth	https://norgeshelsa.no/norgeshelsa/?language=en	Health and disease	Mortality	Mortality/life expectancy	Geography	Geography	Crude numbers, standardized rate per 100,000, standardized ratio	Tables, bar graphs, line graphs, heat maps	Yes, excel and PDF files	1990-2020
Norway	Norhealth	https://norgeshelsa.no/norgeshelsa/?language=en	Health and disease	Mortality	Mortality/life expectancy	Age	Age	Crude numbers, standardized rate per 100,000, standardized ratio	Tables, bar graphs, line graphs, heat maps	Yes, excel and PDF files	1990-2020
Norway	Norhealth	https://norgeshelsa.no/norgeshelsa/?language=en	Health and disease	Mortality	Mortality/life expectancy	Education	Education	Crude numbers, standardized rate per 100,000, standardized ratio	Tables, bar graphs, line graphs, heat maps	Yes, excel and PDF files	1990-2020
Norway	Norhealth	https://norgeshelsa.no/norgeshelsa/?language=en	Health and disease	Life expectancy	Mortality/life expectancy	Gender	Gender	Years, ratio	Tables, bar graphs, line graphs, heat maps	Yes, excel and PDF files	1990-2020 (in 6 year groups)
Norway	Norhealth	https://norgeshelsa.no/norgeshelsa/?language=en	Health and disease	Life expectancy	Mortality/life expectancy	Geography	Geography	Years, ratio	Tables, bar graphs, line graphs, heat maps	Yes, excel and PDF files	1990-2020 (in 6 year groups)
Norway	Norhealth	https://norgeshelsa.no/norgeshelsa/?language=en	Health and disease	Life expectancy	Mortality/life expectancy	Age	Age	Years, ratio	Tables, bar graphs, line graphs, heat maps	Yes, excel and PDF files	1990-2020 (in 6 year groups)
Norway	Norhealth	https://norgeshelsa.no/norgeshelsa/?language=en	Health and disease	Life expectancy	Mortality/life expectancy	Education	Education	Years, ratio	Tables, bar graphs, line graphs, heat maps	Yes, excel and PDF files	1990-2020 (in 6 year groups)
Norway	Norhealth	https://norgeshelsa.no/norgeshelsa/?language=en	Health and disease	Suicide	Mortality/life expectancy	Gender	Gender	Crude numbers, standardized rate per 100,000, standardized ratio	Tables, bar graphs, line graphs, heat maps	Yes, excel and PDF files	1970-2020 (in 4 year groups)
Norway	Norhealth	https://norgeshelsa.no/norgeshelsa/?language=en	Health and disease	Suicide	Mortality/life expectancy	Geography	Geography	Crude numbers, standardized rate per 100,000, standardized ratio	Tables, bar graphs, line graphs, heat maps	Yes, excel and PDF files	1970-2020 (in 4 year groups)
Norway	Norhealth	https://norgeshelsa.no/norgeshelsa/?language=en	Health and disease	Suicide	Mortality/life expectancy	Age	Age	Crude numbers, standardized rate per 100,000, standardized ratio	Tables, bar graphs, line graphs, heat maps	Yes, excel and PDF files	1970-2020 (in 4 year groups)
Norway	Norhealth	https://norgeshelsa.no/norgeshelsa/?language=en	Health and disease	Deaths due to cancer	Mortality/life expectancy	Gender	Gender	Crude numbers, standardized rate per 100,000, standardized ratio	Tables, bar graphs, line graphs, heat maps	Yes, excel and PDF files	1970-2020
Norway	Norhealth	https://norgeshelsa.no/norgeshelsa/?language=en	Health and disease	Deaths due to cancer	Mortality/life expectancy	Geography	Geography	Crude numbers, standardized rate per 100,000, standardized ratio	Tables, bar graphs, line graphs, heat maps	Yes, excel and PDF files	1970-2020
Norway	Norhealth	https://norgeshelsa.no/norgeshelsa/?language=en	Health and disease	Deaths due to cancer	Mortality/life expectancy	Age	Age	Crude numbers, standardized rate per 100,000, standardized ratio	Tables, bar graphs, line graphs, heat maps	Yes, excel and PDF files	1970-2020
Norway	Norhealth	https://norgeshelsa.no/norgeshelsa/?language=en	Health and disease	Deaths due to diabetes	Mortality/life expectancy	Gender	Gender	Crude numbers, standardized rate per 100,000, standardized ratio	Tables, bar graphs, line graphs, heat maps	Yes, excel and PDF files	1970-2020
Norway	Norhealth	https://norgeshelsa.no/norgeshelsa/?language=en	Health and disease	Deaths due to diabetes	Mortality/life expectancy	Geography	Geography	Crude numbers, standardized rate per 100,000, standardized ratio	Tables, bar graphs, line graphs, heat maps	Yes, excel and PDF files	1970-2020
Norway	Norhealth	https://norgeshelsa.no/norgeshelsa/?language=en	Health and disease	Deaths due to diabetes	Mortality/life expectancy	Age	Age	Crude numbers, standardized rate per 100,000, standardized ratio	Tables, bar graphs, line graphs, heat maps	Yes, excel and PDF files	1970-2020
Norway	Norhealth	https://norgeshelsa.no/norgeshelsa/?language=en	Health and disease	Deaths due to CVD	Mortality/life expectancy	Gender	Gender	Crude numbers, standardized rate per 100,000, standardized ratio	Tables, bar graphs, line graphs, heat maps	Yes, excel and PDF files	1970-2020
Norway	Norhealth	https://norgeshelsa.no/norgeshelsa/?language=en	Health and disease	Deaths due to CVD	Mortality/life expectancy	Geography	Geography	Crude numbers, standardized rate per 100,000, standardized ratio	Tables, bar graphs, line graphs, heat maps	Yes, excel and PDF files	1970-2020
Norway	Norhealth	https://norgeshelsa.no/norgeshelsa/?language=en	Health and disease	Deaths due to CVD	Mortality/life expectancy	Age	Age	Crude numbers, standardized rate per 100,000, standardized ratio	Tables, bar graphs, line graphs, heat maps	Yes, excel and PDF files	1970-2020
Norway	Norhealth	https://norgeshelsa.no/norgeshelsa/?language=en	Health and disease	Deaths due to respiratory disease	Mortality/life expectancy	Gender	Gender	Crude numbers, standardized rate per 100,000, standardized ratio	Tables, bar graphs, line graphs, heat maps	Yes, excel and PDF files	1970-2020
Norway	Norhealth	https://norgeshelsa.no/norgeshelsa/?language=en	Health and disease	Deaths due to respiratory disease	Mortality/life expectancy	Geography	Geography	Crude numbers, standardized rate per 100,000, standardized ratio	Tables, bar graphs, line graphs, heat maps	Yes, excel and PDF files	1970-2020
Norway	Norhealth	https://norgeshelsa.no/norgeshelsa/?language=en	Health and disease	Deaths due to respiratory disease	Mortality/life expectancy	Age	Age	Crude numbers, standardized rate per 100,000, standardized ratio	Tables, bar graphs, line graphs, heat maps	Yes, excel and PDF files	1970-2020
Norway	Norhealth	https://norgeshelsa.no/norgeshelsa/?language=en	Health and disease	Deaths due to external injury and poisoning	Mortality/life expectancy	Gender	Gender	Crude numbers, standardized rate per 100,000, standardized ratio	Tables, bar graphs, line graphs, heat maps	Yes, excel and PDF files	1970-2020
Norway	Norhealth	https://norgeshelsa.no/norgeshelsa/?language=en	Health and disease	Deaths due to external injury and poisoning	Mortality/life expectancy	Geography	Geography	Crude numbers, standardized rate per 100,000, standardized ratio	Tables, bar graphs, line graphs, heat maps	Yes, excel and PDF files	1970-2020
Norway	Norhealth	https://norgeshelsa.no/norgeshelsa/?language=en	Health and disease	Deaths due to external injury and poisoning	Mortality/life expectancy	Age	Age	Crude numbers, standardized rate per 100,000, standardized ratio	Tables, bar graphs, line graphs, heat maps	Yes, excel and PDF files	1970-2020
Norway	Norhealth	https://norgeshelsa.no/norgeshelsa/?language=en	Health and disease	Deaths due to COPD and lung cancer	Mortality/life expectancy	Gender	Gender	Crude numbers, standardized rate per 100,000, standardized ratio	Tables, bar graphs, line graphs, heat maps	Yes, excel and PDF files	1970-2020
Norway	Norhealth	https://norgeshelsa.no/norgeshelsa/?language=en	Health and disease	Deaths due to COPD and lung cancer	Mortality/life expectancy	Geography	Geography	Crude numbers, standardized rate per 100,000, standardized ratio	Tables, bar graphs, line graphs, heat maps	Yes, excel and PDF files	1970-2020
Norway	Norhealth	https://norgeshelsa.no/norgeshelsa/?language=en	Health and disease	Deaths due to COPD and lung cancer	Mortality/life expectancy	Age	Age	Crude numbers, standardized rate per 100,000, standardized ratio	Tables, bar graphs, line graphs, heat maps	Yes, excel and PDF files	1970-2020
Norway	Norhealth	https://norgeshelsa.no/norgeshelsa/?language=en	Health and disease	Dental health	Dental health	Geography	Geography	Proportion, ratio	Tables, bar graphs, line graphs, heat maps	Yes, excel and PDF files	2008-2020
Norway	Norhealth	https://norgeshelsa.no/norgeshelsa/?language=en	Health and disease	Dental health	Dental health	Age	Age	Proportion, ratio	Tables, bar graphs, line graphs, heat maps	Yes, excel and PDF files	2008-2020
Norway	Norhealth	https://norgeshelsa.no/norgeshelsa/?language=en	Health and disease	Hospital admissions	Hospital admissions	Gender	Gender	Crude numbers, standardized rate per 1000, rate per 1000, standardized ratio	Tables, bar graphs, line graphs, heat maps	Yes, excel and PDF files	2010-2020
Norway	Norhealth	https://norgeshelsa.no/norgeshelsa/?language=en	Health and disease	Hospital admissions	Hospital admissions	Geography	Geography	Crude numbers, standardized rate per 1000, rate per 1000, standardized ratio	Tables, bar graphs, line graphs, heat maps	Yes, excel and PDF files	2010-2020
Norway	Norhealth	https://norgeshelsa.no/norgeshelsa/?language=en	Health and disease	Hospital admissions	Hospital admissions	Age	Age	Crude numbers, standardized rate per 1000, rate per 1000, standardized ratio	Tables, bar graphs, line graphs, heat maps	Yes, excel and PDF files	2010-2020
Norway	Norhealth	https://norgeshelsa.no/norgeshelsa/?language=en	Health and disease	Treated for muskuloskeletal disorders	Musculoskeletal disease	Gender	Gender	Crude numbers, standardized rate per 1000, rate per 1000, standardized ratio	Tables, bar graphs, line graphs, heat maps	Yes, excel and PDF files	2010-2020
Norway	Norhealth	https://norgeshelsa.no/norgeshelsa/?language=en	Health and disease	Treated for muskuloskeletal disorders	Musculoskeletal disease	Geography	Geography	Crude numbers, standardized rate per 1000, rate per 1000, standardized ratio	Tables, bar graphs, line graphs, heat maps	Yes, excel and PDF files	2010-2020
Norway	Norhealth	https://norgeshelsa.no/norgeshelsa/?language=en	Health and disease	Treated for muskuloskeletal disorders	Musculoskeletal disease	Age	Age	Crude numbers, standardized rate per 1000, rate per 1000, standardized ratio	Tables, bar graphs, line graphs, heat maps	Yes, excel and PDF files	2010-2020
Norway	Norhealth	https://norgeshelsa.no/norgeshelsa/?language=en	Health and disease	Treated for COPD and asthma	Respiratory disease	Gender	Gender	Crude numbers, standardized rate per 1000, rate per 1000, standardized ratio	Tables, bar graphs, line graphs, heat maps	Yes, excel and PDF files	2010-2017
Norway	Norhealth	https://norgeshelsa.no/norgeshelsa/?language=en	Health and disease	Treated for COPD and asthma	Respiratory disease	Geography	Geography	Crude numbers, standardized rate per 1000, rate per 1000, standardized ratio	Tables, bar graphs, line graphs, heat maps	Yes, excel and PDF files	2010-2017
Norway	Norhealth	https://norgeshelsa.no/norgeshelsa/?language=en	Health and disease	Treated for COPD and asthma	Respiratory disease	Age	Age	Crude numbers, standardized rate per 1000, rate per 1000, standardized ratio	Tables, bar graphs, line graphs, heat maps	Yes, excel and PDF files	2010-2017
Norway	Norhealth	https://norgeshelsa.no/norgeshelsa/?language=en	Health and disease	Treated for Type 2 diabetes	Endocrine disease	Gender	Gender	Crude numbers, standardized rate per 1000, rate per 1000, standardized ratio	Tables, bar graphs, line graphs, heat maps	Yes, excel and PDF files	2005-2021
Norway	Norhealth	https://norgeshelsa.no/norgeshelsa/?language=en	Health and disease	Treated for Type 2 diabetes	Endocrine disease	Geography	Geography	Crude numbers, standardized rate per 1000, rate per 1000, standardized ratio	Tables, bar graphs, line graphs, heat maps	Yes, excel and PDF files	2005-2021
Norway	Norhealth	https://norgeshelsa.no/norgeshelsa/?language=en	Health and disease	Treated for Type 2 diabetes	Endocrine disease	Age	Age	Crude numbers, standardized rate per 1000, rate per 1000, standardized ratio	Tables, bar graphs, line graphs, heat maps	Yes, excel and PDF files	2005-2021
Norway	Norhealth	https://norgeshelsa.no/norgeshelsa/?language=en	Health and disease	Treated for CVD	Cardiovascular disease	Gender	Gender	Crude numbers, standardized rate per 1000, rate per 1000, standardized ratio	Tables, bar graphs, line graphs, heat maps	Yes, excel and PDF files	2012-2021
Norway	Norhealth	https://norgeshelsa.no/norgeshelsa/?language=en	Health and disease	Treated for CVD	Cardiovascular disease	Geography	Geography	Crude numbers, standardized rate per 1000, rate per 1000, standardized ratio	Tables, bar graphs, line graphs, heat maps	Yes, excel and PDF files	2012-2021
Norway	Norhealth	https://norgeshelsa.no/norgeshelsa/?language=en	Health and disease	Treated for CVD	Cardiovascular disease	Age	Age	Crude numbers, standardized rate per 1000, rate per 1000, standardized ratio	Tables, bar graphs, line graphs, heat maps	Yes, excel and PDF files	2012-2021
Norway	Norhealth	https://norgeshelsa.no/norgeshelsa/?language=en	Health and disease	Mental health disorders	Mental health	Gender	Gender	Crude numbers, standardized rate per 1000, rate per 1000, standardized ratio	Tables, bar graphs, line graphs, heat maps	Yes, excel and PDF files	1998, 2002, 2005, 2008, 2012
Norway	Norhealth	https://norgeshelsa.no/norgeshelsa/?language=en	Health and disease	Mental health disorders	Mental health	Geography	Geography	Crude numbers, standardized rate per 1000, rate per 1000, standardized ratio	Tables, bar graphs, line graphs, heat maps	Yes, excel and PDF files	1998, 2002, 2005, 2008, 2012
Norway	Norhealth	https://norgeshelsa.no/norgeshelsa/?language=en	Health and disease	Mental health disorders	Mental health	Age	Age	Crude numbers, standardized rate per 1000, rate per 1000, standardized ratio	Tables, bar graphs, line graphs, heat maps	Yes, excel and PDF files	1998, 2002, 2005, 2008, 2012
Norway	Norhealth	https://norgeshelsa.no/norgeshelsa/?language=en	Health and disease	Cancer incidence	Cancer	Gender	Gender	Crude numbers, standardized rate per 100,000, rate per 100,000, standardized ratio	Tables, bar graphs, line graphs, heat maps	Yes, excel and PDF files	1990-2019
Norway	Norhealth	https://norgeshelsa.no/norgeshelsa/?language=en	Health and disease	Cancer incidence	Cancer	Geography	Geography	Crude numbers, standardized rate per 100,000, rate per 100,000, standardized ratio	Tables, bar graphs, line graphs, heat maps	Yes, excel and PDF files	1990-2019
Norway	Norhealth	https://norgeshelsa.no/norgeshelsa/?language=en	Health and disease	Cancer incidence	Cancer	Age	Age	Crude numbers, standardized rate per 100,000, rate per 100,000, standardized ratio	Tables, bar graphs, line graphs, heat maps	Yes, excel and PDF files	1990-2019
Norway	Norhealth	https://norgeshelsa.no/norgeshelsa/?language=en	Health and disease	Digestive organ cancer incidence	Cancer	Gender	Gender	Crude numbers, standardized rate per 100,000, rate per 100,000, standardized ratio	Tables, bar graphs, line graphs, heat maps	Yes, excel and PDF files	1990-2019
Norway	Norhealth	https://norgeshelsa.no/norgeshelsa/?language=en	Health and disease	Digestive organ cancer incidence	Cancer	Geography	Geography	Crude numbers, standardized rate per 100,000, rate per 100,000, standardized ratio	Tables, bar graphs, line graphs, heat maps	Yes, excel and PDF files	1990-2019
Norway	Norhealth	https://norgeshelsa.no/norgeshelsa/?language=en	Health and disease	Digestive organ cancer incidence	Cancer	Age	Age	Crude numbers, standardized rate per 100,000, rate per 100,000, standardized ratio	Tables, bar graphs, line graphs, heat maps	Yes, excel and PDF files	1990-2019
Norway	Norhealth	https://norgeshelsa.no/norgeshelsa/?language=en	Health and disease	Colorectal cancer incidence	Cancer	Gender	Gender	Crude numbers, standardized rate per 100,000, rate per 100,000, standardized ratio	Tables, bar graphs, line graphs, heat maps	Yes, excel and PDF files	1990-2019
Norway	Norhealth	https://norgeshelsa.no/norgeshelsa/?language=en	Health and disease	Colorectal cancer incidence	Cancer	Geography	Geography	Crude numbers, standardized rate per 100,000, rate per 100,000, standardized ratio	Tables, bar graphs, line graphs, heat maps	Yes, excel and PDF files	1990-2019
Norway	Norhealth	https://norgeshelsa.no/norgeshelsa/?language=en	Health and disease	Colorectal cancer incidence	Cancer	Age	Age	Crude numbers, standardized rate per 100,000, rate per 100,000, standardized ratio	Tables, bar graphs, line graphs, heat maps	Yes, excel and PDF files	1990-2019
Norway	Norhealth	https://norgeshelsa.no/norgeshelsa/?language=en	Health and disease	Lung cancer incidence	Cancer	Gender	Gender	Crude numbers, standardized rate per 100,000, rate per 100,000, standardized ratio	Tables, bar graphs, line graphs, heat maps	Yes, excel and PDF files	1990-2019
Norway	Norhealth	https://norgeshelsa.no/norgeshelsa/?language=en	Health and disease	Lung cancer incidence	Cancer	Geography	Geography	Crude numbers, standardized rate per 100,000, rate per 100,000, standardized ratio	Tables, bar graphs, line graphs, heat maps	Yes, excel and PDF files	1990-2019
Norway	Norhealth	https://norgeshelsa.no/norgeshelsa/?language=en	Health and disease	Lung cancer incidence	Cancer	Age	Age	Crude numbers, standardized rate per 100,000, rate per 100,000, standardized ratio	Tables, bar graphs, line graphs, heat maps	Yes, excel and PDF files	1990-2019
Norway	Norhealth	https://norgeshelsa.no/norgeshelsa/?language=en	Health and disease	Skin cancer incidence	Cancer	Gender	Gender	Crude numbers, standardized rate per 100,000, rate per 100,000, standardized ratio	Tables, bar graphs, line graphs, heat maps	Yes, excel and PDF files	1990-2019
Norway	Norhealth	https://norgeshelsa.no/norgeshelsa/?language=en	Health and disease	Skin cancer incidence	Cancer	Geography	Geography	Crude numbers, standardized rate per 100,000, rate per 100,000, standardized ratio	Tables, bar graphs, line graphs, heat maps	Yes, excel and PDF files	1990-2019
Norway	Norhealth	https://norgeshelsa.no/norgeshelsa/?language=en	Health and disease	Skin cancer incidence	Cancer	Age	Age	Crude numbers, standardized rate per 100,000, rate per 100,000, standardized ratio	Tables, bar graphs, line graphs, heat maps	Yes, excel and PDF files	1990-2019
Norway	Norhealth	https://norgeshelsa.no/norgeshelsa/?language=en	Health and disease	Breast cancer incidence	Cancer	Geography	Geography	Crude numbers, standardized rate per 100,000, rate per 100,000, standardized ratio	Tables, bar graphs, line graphs, heat maps	Yes, excel and PDF files	1990-2019
Norway	Norhealth	https://norgeshelsa.no/norgeshelsa/?language=en	Health and disease	Breast cancer incidence	Cancer	Age	Age	Crude numbers, standardized rate per 100,000, rate per 100,000, standardized ratio	Tables, bar graphs, line graphs, heat maps	Yes, excel and PDF files	1990-2019
Norway	Norhealth	https://norgeshelsa.no/norgeshelsa/?language=en	Health and disease	Lymphoid or hematopoietic cancer incidence	Cancer	Gender	Gender	Crude numbers, standardized rate per 100,000, rate per 100,000, standardized ratio	Tables, bar graphs, line graphs, heat maps	Yes, excel and PDF files	1990-2019
Norway	Norhealth	https://norgeshelsa.no/norgeshelsa/?language=en	Health and disease	Lymphoid or hematopoietic cancer incidence	Cancer	Geography	Geography	Crude numbers, standardized rate per 100,000, rate per 100,000, standardized ratio	Tables, bar graphs, line graphs, heat maps	Yes, excel and PDF files	1990-2019
Norway	Norhealth	https://norgeshelsa.no/norgeshelsa/?language=en	Health and disease	Lymphoid or hematopoietic cancer incidence	Cancer	Age	Age	Crude numbers, standardized rate per 100,000, rate per 100,000, standardized ratio	Tables, bar graphs, line graphs, heat maps	Yes, excel and PDF files	1990-2019
Norway	Norhealth	https://norgeshelsa.no/norgeshelsa/?language=en	Health and disease	Overweight, underweight and obesity	Obesity	Gender	Gender	Proportion, standardized ratio	Tables, bar graphs, line graphs, heat maps	Yes, excel and PDF files	1998, 2002, 2005, 2008, 2012, 2015, 2019
Norway	Norhealth	https://norgeshelsa.no/norgeshelsa/?language=en	Health and disease	Overweight, underweight and obesity	Obesity	Geography	Geography	Proportion, standardized ratio	Tables, bar graphs, line graphs, heat maps	Yes, excel and PDF files	1998, 2002, 2005, 2008, 2012, 2015, 2019
Norway	Norhealth	https://norgeshelsa.no/norgeshelsa/?language=en	Health and disease	Overweight, underweight and obesity	Obesity	Age	Age	Proportion, standardized ratio	Tables, bar graphs, line graphs, heat maps	Yes, excel and PDF files	1998, 2002, 2005, 2008, 2012, 2015, 2019
Norway	Norhealth	https://norgeshelsa.no/norgeshelsa/?language=en	Health and disease	Overweight, underweight and obesity	Obesity	Education	Education	Proportion, standardized ratio	Tables, bar graphs, line graphs, heat maps	Yes, excel and PDF files	1998, 2002, 2005, 2008, 2012, 2015, 2019
Norway	Norhealth	https://norgeshelsa.no/norgeshelsa/?language=en	Health and disease	Self-perceived health	Self-perceived/self-reported health	Gender	Gender	Proportion, standardized ratio	Tables, bar graphs, line graphs, heat maps	Yes, excel and PDF files	2002, 2005, 2008, 2012, 2015, 2019
Norway	Norhealth	https://norgeshelsa.no/norgeshelsa/?language=en	Health and disease	Self-perceived health	Self-perceived/self-reported health	Geography	Geography	Proportion, standardized ratio	Tables, bar graphs, line graphs, heat maps	Yes, excel and PDF files	2002, 2005, 2008, 2012, 2015, 2019
Norway	Norhealth	https://norgeshelsa.no/norgeshelsa/?language=en	Health and disease	Self-perceived health	Self-perceived/self-reported health	Age	Age	Proportion, standardized ratio	Tables, bar graphs, line graphs, heat maps	Yes, excel and PDF files	2002, 2005, 2008, 2012, 2015, 2019
Norway	Norhealth	https://norgeshelsa.no/norgeshelsa/?language=en	Health and disease	Self-perceived health	Self-perceived/self-reported health	Education	Education	Proportion, standardized ratio	Tables, bar graphs, line graphs, heat maps	Yes, excel and PDF files	2002, 2005, 2008, 2012, 2015, 2019
US	Interactive Atlas of Heart Disease and Stroke	https://nccd.cdc.gov/DHDSPAtlas/Default.aspx	Mortality and hospitalization	CVD deaths	Mortality/life expectancy	Gender	Gender	Age standardised rate per 100,000	Maps	Yes, excel, PDF	2005-2020 (3 year groups)
US	Interactive Atlas of Heart Disease and Stroke	https://nccd.cdc.gov/DHDSPAtlas/Default.aspx	Mortality and hospitalization	CVD deaths	Mortality/life expectancy	Age	Age	Age standardised rate per 100,000	Maps	Yes, excel, PDF	2005-2020 (3 year groups)
US	Interactive Atlas of Heart Disease and Stroke	https://nccd.cdc.gov/DHDSPAtlas/Default.aspx	Mortality and hospitalization	CVD deaths	Mortality/life expectancy	Race/ethnicity	Race/ethnicity	Age standardised rate per 100,000	Maps	Yes, excel, PDF	2005-2020 (3 year groups)
US	Interactive Atlas of Heart Disease and Stroke	https://nccd.cdc.gov/DHDSPAtlas/Default.aspx	Mortality and hospitalization	CVD deaths	Mortality/life expectancy	Geography	Geography	Age standardised rate per 100,000	Maps	Yes, excel, PDF	2005-2020 (3 year groups)
US	Interactive Atlas of Heart Disease and Stroke	https://nccd.cdc.gov/DHDSPAtlas/Default.aspx	Mortality and hospitalization	CVD deaths	Mortality/life expectancy	Internet/computer availability	Access	Age standardised rate per 100,000	Maps	Yes, excel, PDF	2005-2020 (3 year groups)
US	Interactive Atlas of Heart Disease and Stroke	https://nccd.cdc.gov/DHDSPAtlas/Default.aspx	Mortality and hospitalization	CVD deaths	Mortality/life expectancy	Education level	Education	Age standardised rate per 100,000	Maps	Yes, excel, PDF	2005-2020 (3 year groups)
US	Interactive Atlas of Heart Disease and Stroke	https://nccd.cdc.gov/DHDSPAtlas/Default.aspx	Mortality and hospitalization	CVD deaths	Mortality/life expectancy	Income level	Income	Age standardised rate per 100,000	Maps	Yes, excel, PDF	2005-2020 (3 year groups)
US	Interactive Atlas of Heart Disease and Stroke	https://nccd.cdc.gov/DHDSPAtlas/Default.aspx	Mortality and hospitalization	CVD deaths	Mortality/life expectancy	Unemployment	Employment status	Age standardised rate per 100,000	Maps	Yes, excel, PDF	2005-2020 (3 year groups)
US	Interactive Atlas of Heart Disease and Stroke	https://nccd.cdc.gov/DHDSPAtlas/Default.aspx	Mortality and hospitalization	CVD deaths	Mortality/life expectancy	Poverty	Deprivation	Age standardised rate per 100,000	Maps	Yes, excel, PDF	2005-2020 (3 year groups)
US	Interactive Atlas of Heart Disease and Stroke	https://nccd.cdc.gov/DHDSPAtlas/Default.aspx	Mortality and hospitalization	CVD deaths	Mortality/life expectancy	Urban/rural	Urbanisation	Age standardised rate per 100,000	Maps	Yes, excel, PDF	2005-2020 (3 year groups)
US	Interactive Atlas of Heart Disease and Stroke	https://nccd.cdc.gov/DHDSPAtlas/Default.aspx	Mortality and hospitalization	CVD deaths	Mortality/life expectancy	Park access	Access	Age standardised rate per 100,000	Maps	Yes, excel, PDF	2005-2020 (3 year groups)
US	Interactive Atlas of Heart Disease and Stroke	https://nccd.cdc.gov/DHDSPAtlas/Default.aspx	Mortality and hospitalization	CVD deaths	Mortality/life expectancy	Air quality	Air quality	Age standardised rate per 100,000	Maps	Yes, excel, PDF	2005-2020 (3 year groups)
US	Interactive Atlas of Heart Disease and Stroke	https://nccd.cdc.gov/DHDSPAtlas/Default.aspx	Mortality and hospitalization	CVD hospitalizations	Hospital admissions	Gender	Gender	Age standardised rate per 1000	Maps	Yes, excel, PDF	2005-2020 (3 year groups)
US	Interactive Atlas of Heart Disease and Stroke	https://nccd.cdc.gov/DHDSPAtlas/Default.aspx	Mortality and hospitalization	CVD hospitalizations	Hospital admissions	Age	Age	Age standardised rate per 1000	Maps	Yes, excel, PDF	2005-2020 (3 year groups)
US	Interactive Atlas of Heart Disease and Stroke	https://nccd.cdc.gov/DHDSPAtlas/Default.aspx	Mortality and hospitalization	CVD hospitalizations	Hospital admissions	Race/ethnicity	Race/ethnicity	Age standardised rate per 1000	Maps	Yes, excel, PDF	2005-2020 (3 year groups)
US	Interactive Atlas of Heart Disease and Stroke	https://nccd.cdc.gov/DHDSPAtlas/Default.aspx	Mortality and hospitalization	CVD hospitalizations	Hospital admissions	Geography	Geography	Age standardised rate per 1000	Maps	Yes, excel, PDF	2005-2020 (3 year groups)
US	Interactive Atlas of Heart Disease and Stroke	https://nccd.cdc.gov/DHDSPAtlas/Default.aspx	Mortality and hospitalization	CVD hospitalizations	Hospital admissions	Internet/computer availability	Access	Age standardised rate per 1000	Maps	Yes, excel, PDF	2005-2020 (3 year groups)
US	Interactive Atlas of Heart Disease and Stroke	https://nccd.cdc.gov/DHDSPAtlas/Default.aspx	Mortality and hospitalization	CVD hospitalizations	Hospital admissions	Education level	Education	Age standardised rate per 1000	Maps	Yes, excel, PDF	2005-2020 (3 year groups)
US	Interactive Atlas of Heart Disease and Stroke	https://nccd.cdc.gov/DHDSPAtlas/Default.aspx	Mortality and hospitalization	CVD hospitalizations	Hospital admissions	Income level	Income	Age standardised rate per 1000	Maps	Yes, excel, PDF	2005-2020 (3 year groups)
US	Interactive Atlas of Heart Disease and Stroke	https://nccd.cdc.gov/DHDSPAtlas/Default.aspx	Mortality and hospitalization	CVD hospitalizations	Hospital admissions	Unemployment	Employment status	Age standardised rate per 1000	Maps	Yes, excel, PDF	2005-2020 (3 year groups)
US	Interactive Atlas of Heart Disease and Stroke	https://nccd.cdc.gov/DHDSPAtlas/Default.aspx	Mortality and hospitalization	CVD hospitalizations	Hospital admissions	Poverty	Deprivation	Age standardised rate per 1000	Maps	Yes, excel, PDF	2005-2020 (3 year groups)
US	Interactive Atlas of Heart Disease and Stroke	https://nccd.cdc.gov/DHDSPAtlas/Default.aspx	Mortality and hospitalization	CVD hospitalizations	Hospital admissions	Urban/rural	Urbanisation	Age standardised rate per 1000	Maps	Yes, excel, PDF	2005-2020 (3 year groups)
US	Interactive Atlas of Heart Disease and Stroke	https://nccd.cdc.gov/DHDSPAtlas/Default.aspx	Mortality and hospitalization	CVD hospitalizations	Hospital admissions	Park access	Access	Age standardised rate per 1000	Maps	Yes, excel, PDF	2005-2020 (3 year groups)
US	Interactive Atlas of Heart Disease and Stroke	https://nccd.cdc.gov/DHDSPAtlas/Default.aspx	Mortality and hospitalization	CVD hospitalizations	Hospital admissions	Air quality	Air quality	Age standardised rate per 1000	Maps	Yes, excel, PDF	2005-2020 (3 year groups)
US	Interactive Atlas of Heart Disease and Stroke	https://nccd.cdc.gov/DHDSPAtlas/Default.aspx	Mortality and hospitalization	Heart disease deaths	Mortality/life expectancy	Gender	Gender	Age standardised rate per 100,000	Maps	Yes, excel, PDF	2005-2020 (3 year groups)
US	Interactive Atlas of Heart Disease and Stroke	https://nccd.cdc.gov/DHDSPAtlas/Default.aspx	Mortality and hospitalization	Heart disease deaths	Mortality/life expectancy	Age	Age	Age standardised rate per 100,000	Maps	Yes, excel, PDF	2005-2020 (3 year groups)
US	Interactive Atlas of Heart Disease and Stroke	https://nccd.cdc.gov/DHDSPAtlas/Default.aspx	Mortality and hospitalization	Heart disease deaths	Mortality/life expectancy	Race/ethnicity	Race/ethnicity	Age standardised rate per 100,000	Maps	Yes, excel, PDF	2005-2020 (3 year groups)
US	Interactive Atlas of Heart Disease and Stroke	https://nccd.cdc.gov/DHDSPAtlas/Default.aspx	Mortality and hospitalization	Heart disease deaths	Mortality/life expectancy	Geography	Geography	Age standardised rate per 100,000	Maps	Yes, excel, PDF	2005-2020 (3 year groups)
US	Interactive Atlas of Heart Disease and Stroke	https://nccd.cdc.gov/DHDSPAtlas/Default.aspx	Mortality and hospitalization	Heart disease deaths	Mortality/life expectancy	Internet/computer availability	Access	Age standardised rate per 100,000	Maps	Yes, excel, PDF	2005-2020 (3 year groups)
US	Interactive Atlas of Heart Disease and Stroke	https://nccd.cdc.gov/DHDSPAtlas/Default.aspx	Mortality and hospitalization	Heart disease deaths	Mortality/life expectancy	Education level	Education	Age standardised rate per 100,000	Maps	Yes, excel, PDF	2005-2020 (3 year groups)
US	Interactive Atlas of Heart Disease and Stroke	https://nccd.cdc.gov/DHDSPAtlas/Default.aspx	Mortality and hospitalization	Heart disease deaths	Mortality/life expectancy	Income level	Income	Age standardised rate per 100,000	Maps	Yes, excel, PDF	2005-2020 (3 year groups)
US	Interactive Atlas of Heart Disease and Stroke	https://nccd.cdc.gov/DHDSPAtlas/Default.aspx	Mortality and hospitalization	Heart disease deaths	Mortality/life expectancy	Unemployment	Employment status	Age standardised rate per 100,000	Maps	Yes, excel, PDF	2005-2020 (3 year groups)
US	Interactive Atlas of Heart Disease and Stroke	https://nccd.cdc.gov/DHDSPAtlas/Default.aspx	Mortality and hospitalization	Heart disease deaths	Mortality/life expectancy	Poverty	Deprivation	Age standardised rate per 100,000	Maps	Yes, excel, PDF	2005-2020 (3 year groups)
US	Interactive Atlas of Heart Disease and Stroke	https://nccd.cdc.gov/DHDSPAtlas/Default.aspx	Mortality and hospitalization	Heart disease deaths	Mortality/life expectancy	Urban/rural	Urbanisation	Age standardised rate per 100,000	Maps	Yes, excel, PDF	2005-2020 (3 year groups)
US	Interactive Atlas of Heart Disease and Stroke	https://nccd.cdc.gov/DHDSPAtlas/Default.aspx	Mortality and hospitalization	Heart disease deaths	Mortality/life expectancy	Park access	Access	Age standardised rate per 100,000	Maps	Yes, excel, PDF	2005-2020 (3 year groups)
US	Interactive Atlas of Heart Disease and Stroke	https://nccd.cdc.gov/DHDSPAtlas/Default.aspx	Mortality and hospitalization	Heart disease deaths	Mortality/life expectancy	Air quality	Air quality	Age standardised rate per 100,000	Maps	Yes, excel, PDF	2005-2020 (3 year groups)
US	Interactive Atlas of Heart Disease and Stroke	https://nccd.cdc.gov/DHDSPAtlas/Default.aspx	Mortality and hospitalization	Heart disease hospitalizations	Hospital admissions	Gender	Gender	Age standardised rate per 1000	Maps	Yes, excel, PDF	2005-2020 (3 year groups)
US	Interactive Atlas of Heart Disease and Stroke	https://nccd.cdc.gov/DHDSPAtlas/Default.aspx	Mortality and hospitalization	Heart disease hospitalizations	Hospital admissions	Age	Age	Age standardised rate per 1000	Maps	Yes, excel, PDF	2005-2020 (3 year groups)
US	Interactive Atlas of Heart Disease and Stroke	https://nccd.cdc.gov/DHDSPAtlas/Default.aspx	Mortality and hospitalization	Heart disease hospitalizations	Hospital admissions	Race/ethnicity	Race/ethnicity	Age standardised rate per 1000	Maps	Yes, excel, PDF	2005-2020 (3 year groups)
US	Interactive Atlas of Heart Disease and Stroke	https://nccd.cdc.gov/DHDSPAtlas/Default.aspx	Mortality and hospitalization	Heart disease hospitalizations	Hospital admissions	Geography	Geography	Age standardised rate per 1000	Maps	Yes, excel, PDF	2005-2020 (3 year groups)
US	Interactive Atlas of Heart Disease and Stroke	https://nccd.cdc.gov/DHDSPAtlas/Default.aspx	Mortality and hospitalization	Heart disease hospitalizations	Hospital admissions	Internet/computer availability	Access	Age standardised rate per 1000	Maps	Yes, excel, PDF	2005-2020 (3 year groups)
US	Interactive Atlas of Heart Disease and Stroke	https://nccd.cdc.gov/DHDSPAtlas/Default.aspx	Mortality and hospitalization	Heart disease hospitalizations	Hospital admissions	Education level	Education	Age standardised rate per 1000	Maps	Yes, excel, PDF	2005-2020 (3 year groups)
US	Interactive Atlas of Heart Disease and Stroke	https://nccd.cdc.gov/DHDSPAtlas/Default.aspx	Mortality and hospitalization	Heart disease hospitalizations	Hospital admissions	Income level	Income	Age standardised rate per 1000	Maps	Yes, excel, PDF	2005-2020 (3 year groups)
US	Interactive Atlas of Heart Disease and Stroke	https://nccd.cdc.gov/DHDSPAtlas/Default.aspx	Mortality and hospitalization	Heart disease hospitalizations	Hospital admissions	Unemployment	Employment status	Age standardised rate per 1000	Maps	Yes, excel, PDF	2005-2020 (3 year groups)
US	Interactive Atlas of Heart Disease and Stroke	https://nccd.cdc.gov/DHDSPAtlas/Default.aspx	Mortality and hospitalization	Heart disease hospitalizations	Hospital admissions	Poverty	Deprivation	Age standardised rate per 1000	Maps	Yes, excel, PDF	2005-2020 (3 year groups)
US	Interactive Atlas of Heart Disease and Stroke	https://nccd.cdc.gov/DHDSPAtlas/Default.aspx	Mortality and hospitalization	Heart disease hospitalizations	Hospital admissions	Urban/rural	Urbanisation	Age standardised rate per 1000	Maps	Yes, excel, PDF	2005-2020 (3 year groups)
US	Interactive Atlas of Heart Disease and Stroke	https://nccd.cdc.gov/DHDSPAtlas/Default.aspx	Mortality and hospitalization	Heart disease hospitalizations	Hospital admissions	Park access	Access	Age standardised rate per 1000	Maps	Yes, excel, PDF	2005-2020 (3 year groups)
US	Interactive Atlas of Heart Disease and Stroke	https://nccd.cdc.gov/DHDSPAtlas/Default.aspx	Mortality and hospitalization	Heart disease hospitalizations	Hospital admissions	Air quality	Air quality	Age standardised rate per 1000	Maps	Yes, excel, PDF	2005-2020 (3 year groups)
US	Interactive Atlas of Heart Disease and Stroke	https://nccd.cdc.gov/DHDSPAtlas/Default.aspx	Mortality and hospitalization	Stroke deaths	Mortality/life expectancy	Gender	Gender	Age standardised rate per 100,000	Maps	Yes, excel, PDF	2005-2020 (3 year groups)
US	Interactive Atlas of Heart Disease and Stroke	https://nccd.cdc.gov/DHDSPAtlas/Default.aspx	Mortality and hospitalization	Stroke deaths	Mortality/life expectancy	Age	Age	Age standardised rate per 100,000	Maps	Yes, excel, PDF	2005-2020 (3 year groups)
US	Interactive Atlas of Heart Disease and Stroke	https://nccd.cdc.gov/DHDSPAtlas/Default.aspx	Mortality and hospitalization	Stroke deaths	Mortality/life expectancy	Race/ethnicity	Race/ethnicity	Age standardised rate per 100,000	Maps	Yes, excel, PDF	2005-2020 (3 year groups)
US	Interactive Atlas of Heart Disease and Stroke	https://nccd.cdc.gov/DHDSPAtlas/Default.aspx	Mortality and hospitalization	Stroke deaths	Mortality/life expectancy	Geography	Geography	Age standardised rate per 100,000	Maps	Yes, excel, PDF	2005-2020 (3 year groups)
US	Interactive Atlas of Heart Disease and Stroke	https://nccd.cdc.gov/DHDSPAtlas/Default.aspx	Mortality and hospitalization	Stroke deaths	Mortality/life expectancy	Internet/computer availability	Access	Age standardised rate per 100,000	Maps	Yes, excel, PDF	2005-2020 (3 year groups)
US	Interactive Atlas of Heart Disease and Stroke	https://nccd.cdc.gov/DHDSPAtlas/Default.aspx	Mortality and hospitalization	Stroke deaths	Mortality/life expectancy	Education level	Education	Age standardised rate per 100,000	Maps	Yes, excel, PDF	2005-2020 (3 year groups)
US	Interactive Atlas of Heart Disease and Stroke	https://nccd.cdc.gov/DHDSPAtlas/Default.aspx	Mortality and hospitalization	Stroke deaths	Mortality/life expectancy	Income level	Income	Age standardised rate per 100,000	Maps	Yes, excel, PDF	2005-2020 (3 year groups)
US	Interactive Atlas of Heart Disease and Stroke	https://nccd.cdc.gov/DHDSPAtlas/Default.aspx	Mortality and hospitalization	Stroke deaths	Mortality/life expectancy	Unemployment	Employment status	Age standardised rate per 100,000	Maps	Yes, excel, PDF	2005-2020 (3 year groups)
US	Interactive Atlas of Heart Disease and Stroke	https://nccd.cdc.gov/DHDSPAtlas/Default.aspx	Mortality and hospitalization	Stroke deaths	Mortality/life expectancy	Poverty	Deprivation	Age standardised rate per 100,000	Maps	Yes, excel, PDF	2005-2020 (3 year groups)
US	Interactive Atlas of Heart Disease and Stroke	https://nccd.cdc.gov/DHDSPAtlas/Default.aspx	Mortality and hospitalization	Stroke deaths	Mortality/life expectancy	Urban/rural	Urbanisation	Age standardised rate per 100,000	Maps	Yes, excel, PDF	2005-2020 (3 year groups)
US	Interactive Atlas of Heart Disease and Stroke	https://nccd.cdc.gov/DHDSPAtlas/Default.aspx	Mortality and hospitalization	Stroke deaths	Mortality/life expectancy	Park access	Access	Age standardised rate per 100,000	Maps	Yes, excel, PDF	2005-2020 (3 year groups)
US	Interactive Atlas of Heart Disease and Stroke	https://nccd.cdc.gov/DHDSPAtlas/Default.aspx	Mortality and hospitalization	Stroke deaths	Mortality/life expectancy	Air quality	Air quality	Age standardised rate per 100,000	Maps	Yes, excel, PDF	2005-2020 (3 year groups)
US	Interactive Atlas of Heart Disease and Stroke	https://nccd.cdc.gov/DHDSPAtlas/Default.aspx	Mortality and hospitalization	Stroke hospitalizations	Hospital admissions	Gender	Gender	Age standardised rate per 1000	Maps	Yes, excel, PDF	2005-2020 (3 year groups)
US	Interactive Atlas of Heart Disease and Stroke	https://nccd.cdc.gov/DHDSPAtlas/Default.aspx	Mortality and hospitalization	Stroke hospitalizations	Hospital admissions	Age	Age	Age standardised rate per 1000	Maps	Yes, excel, PDF	2005-2020 (3 year groups)
US	Interactive Atlas of Heart Disease and Stroke	https://nccd.cdc.gov/DHDSPAtlas/Default.aspx	Mortality and hospitalization	Stroke hospitalizations	Hospital admissions	Race/ethnicity	Race/ethnicity	Age standardised rate per 1000	Maps	Yes, excel, PDF	2005-2020 (3 year groups)
US	Interactive Atlas of Heart Disease and Stroke	https://nccd.cdc.gov/DHDSPAtlas/Default.aspx	Mortality and hospitalization	Stroke hospitalizations	Hospital admissions	Geography	Geography	Age standardised rate per 1000	Maps	Yes, excel, PDF	2005-2020 (3 year groups)
US	Interactive Atlas of Heart Disease and Stroke	https://nccd.cdc.gov/DHDSPAtlas/Default.aspx	Mortality and hospitalization	Stroke hospitalizations	Hospital admissions	Internet/computer availability	Access	Age standardised rate per 1000	Maps	Yes, excel, PDF	2005-2020 (3 year groups)
US	Interactive Atlas of Heart Disease and Stroke	https://nccd.cdc.gov/DHDSPAtlas/Default.aspx	Mortality and hospitalization	Stroke hospitalizations	Hospital admissions	Education level	Education	Age standardised rate per 1000	Maps	Yes, excel, PDF	2005-2020 (3 year groups)
US	Interactive Atlas of Heart Disease and Stroke	https://nccd.cdc.gov/DHDSPAtlas/Default.aspx	Mortality and hospitalization	Stroke hospitalizations	Hospital admissions	Income level	Income	Age standardised rate per 1000	Maps	Yes, excel, PDF	2005-2020 (3 year groups)
US	Interactive Atlas of Heart Disease and Stroke	https://nccd.cdc.gov/DHDSPAtlas/Default.aspx	Mortality and hospitalization	Stroke hospitalizations	Hospital admissions	Unemployment	Employment status	Age standardised rate per 1000	Maps	Yes, excel, PDF	2005-2020 (3 year groups)
US	Interactive Atlas of Heart Disease and Stroke	https://nccd.cdc.gov/DHDSPAtlas/Default.aspx	Mortality and hospitalization	Stroke hospitalizations	Hospital admissions	Poverty	Deprivation	Age standardised rate per 1000	Maps	Yes, excel, PDF	2005-2020 (3 year groups)
US	Interactive Atlas of Heart Disease and Stroke	https://nccd.cdc.gov/DHDSPAtlas/Default.aspx	Mortality and hospitalization	Stroke hospitalizations	Hospital admissions	Urban/rural	Urbanisation	Age standardised rate per 1000	Maps	Yes, excel, PDF	2005-2020 (3 year groups)
US	Interactive Atlas of Heart Disease and Stroke	https://nccd.cdc.gov/DHDSPAtlas/Default.aspx	Mortality and hospitalization	Stroke hospitalizations	Hospital admissions	Park access	Access	Age standardised rate per 1000	Maps	Yes, excel, PDF	2005-2020 (3 year groups)
US	Interactive Atlas of Heart Disease and Stroke	https://nccd.cdc.gov/DHDSPAtlas/Default.aspx	Mortality and hospitalization	Stroke hospitalizations	Hospital admissions	Air quality	Air quality	Age standardised rate per 1000	Maps	Yes, excel, PDF	2005-2020 (3 year groups)
US	Interactive Atlas of Heart Disease and Stroke	https://nccd.cdc.gov/DHDSPAtlas/Default.aspx	Mortality and hospitalization	Avoidable deaths	Mortality/life expectancy	Gender	Gender	Age standardised rate per 100,000	Maps	Yes, excel, PDF	2005-2020 (3 year groups)
US	Interactive Atlas of Heart Disease and Stroke	https://nccd.cdc.gov/DHDSPAtlas/Default.aspx	Mortality and hospitalization	Avoidable deaths	Mortality/life expectancy	Age	Age	Age standardised rate per 100,000	Maps	Yes, excel, PDF	2005-2020 (3 year groups)
US	Interactive Atlas of Heart Disease and Stroke	https://nccd.cdc.gov/DHDSPAtlas/Default.aspx	Mortality and hospitalization	Avoidable deaths	Mortality/life expectancy	Race/ethnicity	Race/ethnicity	Age standardised rate per 100,000	Maps	Yes, excel, PDF	2005-2020 (3 year groups)
US	Interactive Atlas of Heart Disease and Stroke	https://nccd.cdc.gov/DHDSPAtlas/Default.aspx	Mortality and hospitalization	Avoidable deaths	Mortality/life expectancy	Geography	Geography	Age standardised rate per 100,000	Maps	Yes, excel, PDF	2005-2020 (3 year groups)
US	Interactive Atlas of Heart Disease and Stroke	https://nccd.cdc.gov/DHDSPAtlas/Default.aspx	Mortality and hospitalization	Avoidable deaths	Mortality/life expectancy	Internet/computer availability	Access	Age standardised rate per 100,000	Maps	Yes, excel, PDF	2005-2020 (3 year groups)
US	Interactive Atlas of Heart Disease and Stroke	https://nccd.cdc.gov/DHDSPAtlas/Default.aspx	Mortality and hospitalization	Avoidable deaths	Mortality/life expectancy	Education level	Education	Age standardised rate per 100,000	Maps	Yes, excel, PDF	2005-2020 (3 year groups)
US	Interactive Atlas of Heart Disease and Stroke	https://nccd.cdc.gov/DHDSPAtlas/Default.aspx	Mortality and hospitalization	Avoidable deaths	Mortality/life expectancy	Income level	Income	Age standardised rate per 100,000	Maps	Yes, excel, PDF	2005-2020 (3 year groups)
US	Interactive Atlas of Heart Disease and Stroke	https://nccd.cdc.gov/DHDSPAtlas/Default.aspx	Mortality and hospitalization	Avoidable deaths	Mortality/life expectancy	Unemployment	Employment status	Age standardised rate per 100,000	Maps	Yes, excel, PDF	2005-2020 (3 year groups)
US	Interactive Atlas of Heart Disease and Stroke	https://nccd.cdc.gov/DHDSPAtlas/Default.aspx	Mortality and hospitalization	Avoidable deaths	Mortality/life expectancy	Poverty	Deprivation	Age standardised rate per 100,000	Maps	Yes, excel, PDF	2005-2020 (3 year groups)
US	Interactive Atlas of Heart Disease and Stroke	https://nccd.cdc.gov/DHDSPAtlas/Default.aspx	Mortality and hospitalization	Avoidable deaths	Mortality/life expectancy	Urban/rural	Urbanisation	Age standardised rate per 100,000	Maps	Yes, excel, PDF	2005-2020 (3 year groups)
US	Interactive Atlas of Heart Disease and Stroke	https://nccd.cdc.gov/DHDSPAtlas/Default.aspx	Mortality and hospitalization	Avoidable deaths	Mortality/life expectancy	Park access	Access	Age standardised rate per 100,000	Maps	Yes, excel, PDF	2005-2020 (3 year groups)
US	Interactive Atlas of Heart Disease and Stroke	https://nccd.cdc.gov/DHDSPAtlas/Default.aspx	Mortality and hospitalization	Avoidable deaths	Mortality/life expectancy	Air quality	Air quality	Age standardised rate per 100,000	Maps	Yes, excel, PDF	2005-2020 (3 year groups)
US	United States Diabetes Surveillance System – Social Determinants of Health	https://www.cdc.gov/chronicdisease/healthequity/health-equity-science/interactive-data-applications.html	Diabetes	Diabetes	Endocrine disease	Urban/rural	Urbanisation	Percentage, rate per 1000	Maps, tables	Yes, CSV files	2010, 2014, 2016, 2018
US	United States Diabetes Surveillance System – Social Determinants of Health	https://www.cdc.gov/chronicdisease/healthequity/health-equity-science/interactive-data-applications.html	Diabetes	Diabetes	Endocrine disease	Transportation	Access	Percentage, rate per 1000	Maps, tables	Yes, CSV files	2010, 2014, 2016, 2018
US	United States Diabetes Surveillance System – Social Determinants of Health	https://www.cdc.gov/chronicdisease/healthequity/health-equity-science/interactive-data-applications.html	Diabetes	Diabetes	Endocrine disease	Social vulnerability index	Deprivation	Percentage, rate per 1000	Maps, tables	Yes, CSV files	2010, 2014, 2016, 2018
US	United States Diabetes Surveillance System – Social Determinants of Health	https://www.cdc.gov/chronicdisease/healthequity/health-equity-science/interactive-data-applications.html	Diabetes	Diabetes	Endocrine disease	Socioeconomic status	SES	Percentage, rate per 1000	Maps, tables	Yes, CSV files	2010, 2014, 2016, 2018
US	United States Diabetes Surveillance System – Social Determinants of Health	https://www.cdc.gov/chronicdisease/healthequity/health-equity-science/interactive-data-applications.html	Diabetes	Diabetes	Endocrine disease	Household composition	Living arrangement	Percentage, rate per 1000	Maps, tables	Yes, CSV files	2010, 2014, 2016, 2018
US	United States Diabetes Surveillance System – Social Determinants of Health	https://www.cdc.gov/chronicdisease/healthequity/health-equity-science/interactive-data-applications.html	Diabetes	Diabetes	Endocrine disease	Minority status and language	Immigration status/language	Percentage, rate per 1000	Maps, tables	Yes, CSV files	2010, 2014, 2016, 2018
US	United States Diabetes Surveillance System – Social Determinants of Health	https://www.cdc.gov/chronicdisease/healthequity/health-equity-science/interactive-data-applications.html	Diabetes	Diabetes	Endocrine disease	Housing type and transportation	Living arrangement	Percentage, rate per 1000	Maps, tables	Yes, CSV files	2010, 2014, 2016, 2018
US	United States Diabetes Surveillance System – Social Determinants of Health	https://www.cdc.gov/chronicdisease/healthequity/health-equity-science/interactive-data-applications.html	Diabetes	Diabetes	Endocrine disease	Access to exercise opportunities	Access	Percentage, rate per 1000	Maps, tables	Yes, CSV files	2010, 2014, 2016, 2018
US	United States Diabetes Surveillance System – Social Determinants of Health	https://www.cdc.gov/chronicdisease/healthequity/health-equity-science/interactive-data-applications.html	Diabetes	Diabetes	Endocrine disease	Health insurance	Access	Percentage, rate per 1000	Maps, tables	Yes, CSV files	2010, 2014, 2016, 2018
US	United States Diabetes Surveillance System – Social Determinants of Health	https://www.cdc.gov/chronicdisease/healthequity/health-equity-science/interactive-data-applications.html	Diabetes	Diabetes	Endocrine disease	Access to primary care	Access	Percentage, rate per 1000	Maps, tables	Yes, CSV files	2010, 2014, 2016, 2018
US	United States Diabetes Surveillance System – Social Determinants of Health	https://www.cdc.gov/chronicdisease/healthequity/health-equity-science/interactive-data-applications.html	Diabetes	Diabetes	Endocrine disease	Food insecurity	Access	Percentage, rate per 1000	Maps, tables	Yes, CSV files	2010, 2014, 2016, 2018
US	United States Diabetes Surveillance System – Social Determinants of Health	https://www.cdc.gov/chronicdisease/healthequity/health-equity-science/interactive-data-applications.html	Diabetes	Diabetes	Endocrine disease	Housing cost burden	Living arrangement	Percentage, rate per 1000	Maps, tables	Yes, CSV files	2010, 2014, 2016, 2018
US	United States Diabetes Surveillance System – Social Determinants of Health	https://www.cdc.gov/chronicdisease/healthequity/health-equity-science/interactive-data-applications.html	Diabetes	Diabetes	Endocrine disease	Children in poverty	Deprivation	Percentage, rate per 1000	Maps, tables	Yes, CSV files	2010, 2014, 2016, 2018
US	United States Diabetes Surveillance System – Social Determinants of Health	https://www.cdc.gov/chronicdisease/healthequity/health-equity-science/interactive-data-applications.html	Diabetes	Diabetes	Endocrine disease	Internet/computer availability	Access	Percentage, rate per 1000	Maps, tables	Yes, CSV files	2010, 2014, 2016, 2018
Wales	Public Health Wales Observatory	https://publichealthwales.shinyapps.io/PHWO_HeathExpectanciesWalesProfile_v2a/	Health expectancies	Life expectancy	Mortality/life expectancy	Sex	Sex	Rate	Line graphs, tables	Yes, excel	2011-2013, 2012-2014, 2013-2015, 2014-2016, 2015-2017, 2016-2018, 2017-2019, 2018-2020
Wales	Public Health Wales Observatory	https://publichealthwales.shinyapps.io/PHWO_HeathExpectanciesWalesProfile_v2a/	Health expectancies	Life expectancy	Mortality/life expectancy	Geography	Geography	Rate	Line graphs, tables	Yes, excel	2011-2013, 2012-2014, 2013-2015, 2014-2016, 2015-2017, 2016-2018, 2017-2019, 2018-2020
Wales	Public Health Wales Observatory	https://publichealthwales.shinyapps.io/PHWO_HeathExpectanciesWalesProfile_v2a/	Health expectancies	Life expectancy	Mortality/life expectancy	Deprivation quintile	Deprivation	Rate	Line graphs, tables	Yes, excel	2011-2013, 2012-2014, 2013-2015, 2014-2016, 2015-2017, 2016-2018, 2017-2019, 2018-2020
Wales	Public Health Wales Observatory	https://publichealthwales.shinyapps.io/PHWO_HeathExpectanciesWalesProfile_v2a/	Health expectancies	Healthy life expectancy	Mortality/life expectancy	Sex	Sex	Rate	Line graphs, tables	Yes, excel	2011-2013, 2012-2014, 2013-2015, 2014-2016, 2015-2017, 2016-2018, 2017-2019, 2018-2020
Wales	Public Health Wales Observatory	https://publichealthwales.shinyapps.io/PHWO_HeathExpectanciesWalesProfile_v2a/	Health expectancies	Healthy life expectancy	Mortality/life expectancy	Geography	Geography	Rate	Line graphs, tables	Yes, excel	2011-2013, 2012-2014, 2013-2015, 2014-2016, 2015-2017, 2016-2018, 2017-2019, 2018-2020
Wales	Public Health Wales Observatory	https://publichealthwales.shinyapps.io/PHWO_HeathExpectanciesWalesProfile_v2a/	Health expectancies	Healthy life expectancy	Mortality/life expectancy	Deprivation quintile	Deprivation	Rate	Line graphs, tables	Yes, excel	2011-2013, 2012-2014, 2013-2015, 2014-2016, 2015-2017, 2016-2018, 2017-2019, 2018-2020
England	Health Inequalities Dashboard	Health Inequalities Dashboard (phe.gov.uk)	Life expectancy and mortality	Life expectancy	Mortality/life expectancy	Sex	Sex	Years, slope index of inequality, absolute change	Line graphs, tables	Yes, CSV files	2001-2020 (3 year groups)
England	Health Inequalities Dashboard	Health Inequalities Dashboard (phe.gov.uk)	Life expectancy and mortality	Life expectancy	Mortality/life expectancy	Deprivation quintile	Deprivation	Years, slope index of inequality, absolute change	Line graphs, tables	Yes, CSV files	2001-2020 (3 year groups)
England	Health Inequalities Dashboard	Health Inequalities Dashboard (phe.gov.uk)	Life expectancy and mortality	Healthy life expectancy	Mortality/life expectancy	Sex	Sex	Years, slope index of inequality, absolute change	Line graphs, tables	Yes, CSV files	2009-2020 (3 year groups)
England	Health Inequalities Dashboard	Health Inequalities Dashboard (phe.gov.uk)	Life expectancy and mortality	Healthy life expectancy	Mortality/life expectancy	Deprivation quintile	Deprivation	Years, slope index of inequality, absolute change	Line graphs, tables	Yes, CSV files	2009-2020 (3 year groups)
England	Health Inequalities Dashboard	Health Inequalities Dashboard (phe.gov.uk)	Life expectancy and mortality	Under 75 mortality from CVD	Mortality/life expectancy	Deprivation quintile	Deprivation	Age-standardized mortality rate per 100,000 persons	Line graphs, tables	Yes, CSV files	2001-2020
England	Health Inequalities Dashboard	Health Inequalities Dashboard (phe.gov.uk)	Life expectancy and mortality	Under 75 mortality from cancer	Mortality/life expectancy	Deprivation quintile	Deprivation	Age-standardized mortality rate per 100,000 persons	Line graphs, tables	Yes, CSV files	2001-2020
England	Health Inequalities Dashboard	Health Inequalities Dashboard (phe.gov.uk)	Life expectancy and mortality	Suicide rate	Mortality/life expectancy	Suicide	Deprivation	Rate, slope index of inequality, relative index of inequality	Line graphs, tables	Yes, CSV files	2001-2020 (3 year groups)
England	Health Inequalities Dashboard	Health Inequalities Dashboard (phe.gov.uk)	Child health	Obesity	Obesity	Ethnicity	Race/ethnicity	Proportion, mean difference	Line graphs, tables	Yes, CSV files	2007-2022 (2 year groups)
England	Health Inequalities Dashboard	Health Inequalities Dashboard (phe.gov.uk)	Child health	Obesity	Obesity	Age	Age	Proportion, mean difference	Line graphs, tables	Yes, CSV files	2006-2022 (2 year groups)
England	Health Inequalities Dashboard	Health Inequalities Dashboard (phe.gov.uk)	Child health	Obesity	Obesity	Deprivation quintile	Deprivation	Proportion, mean difference	Line graphs, tables	Yes, CSV files	2007-2022 (2 year groups)
England	Health Inequalities Dashboard	Health Inequalities Dashboard (phe.gov.uk)	Child health	Low birthweight of term babies	Maternal/perinatal condition	Deprivation quintile	Deprivation	Prevalence, slope index of inequality, relative index of inequality	Line graphs, tables	Yes, CSV files	2010-2021
England	Health Inequalities Dashboard	Health Inequalities Dashboard (phe.gov.uk)	Child health	Signs of dental decay	Dental health	Deprivation quintile	Deprivation	Percentage, slope index of inequality, relative index of inequality	Line graphs, tables	Yes, CSV files	2011-2019 (2 year groups)
England	Health Inequalities Dashboard	Health Inequalities Dashboard (phe.gov.uk)	Child health	Infant mortality rate	Mortality/life expectancy	Deprivation quintile	Deprivation	Rate per 1000 live births, slope index of inequality, relative index of inequality	Line graphs, tables	Yes, CSV files	2001-2021 (3 year groups)
England	Health Inequalities Dashboard	Health Inequalities Dashboard (phe.gov.uk)	Risk Factors	Admissions for alcohol related conditions	Alcohol-related disorder	Deprivation quintile	Deprivation	Age-standardized rate per 100,000 persons, slope index of inequality, relative index of inequality	Line graphs, tables	Yes, CSV files	2016-2019 (2 year groups)
England	Health Inequalities Dashboard	Health Inequalities Dashboard (phe.gov.uk)	Wider determinants of health	Self-reported wellbeing	Self-perceived/self-reported health	Working status	Employment status	Percentage, mean difference	Line graphs, tables	Yes, CSV files	2013-2022 (2 year groups)
England	CHIME	CHIME - COVID-19 Health Inequalities (phe.gov.uk)	COVID-19	Deaths due to COVID-19	COVID-19	Sex	Sex	Age-standardised mortality rate per 100,000 person-years, crude numbers	Line graphs, tables	Yes, CSV files	2020-2023 (monthly)
England	CHIME	CHIME - COVID-19 Health Inequalities (phe.gov.uk)	COVID-19	Deaths due to COVID-19	COVID-19	Age	Age	Age-standardised mortality rate per 100,000 person-years, crude numbers	Line graphs, tables	Yes, CSV files	2020-2023 (monthly)
England	CHIME	CHIME - COVID-19 Health Inequalities (phe.gov.uk)	COVID-19	Deaths due to COVID-19	COVID-19	Deprivation decile	Deprivation	Age-standardised mortality rate per 100,000 person-years, crude numbers	Line graphs, tables	Yes, CSV files	2020-2023 (monthly)
England	CHIME	CHIME - COVID-19 Health Inequalities (phe.gov.uk)	COVID-19	Deaths due to COVID-19	COVID-19	Ethnicity	Race/ethnicity	Age-standardised mortality rate per 100,000 person-years, crude numbers	Line graphs, tables	Yes, CSV files	2020-2023 (monthly)
England	CHIME	CHIME - COVID-19 Health Inequalities (phe.gov.uk)	COVID-19	Deaths due to COVID-19	COVID-19	Population density	Urbanisation	Age-standardised mortality rate per 100,000 person-years, crude numbers	Line graphs, tables	Yes, CSV files	2020-2023 (monthly)
England	CHIME	CHIME - COVID-19 Health Inequalities (phe.gov.uk)	COVID-19	Non-COVID-19 deaths during the pandemic	COVID-19	Sex	Sex	Age-standardised mortality rate per 100,000 person-years, crude numbers	Line graphs, tables	Yes, CSV files	2020-2023 (monthly)
England	CHIME	CHIME - COVID-19 Health Inequalities (phe.gov.uk)	COVID-19	Non-COVID-19 deaths during the pandemic	COVID-19	Age	Age	Age-standardised mortality rate per 100,000 person-years, crude numbers	Line graphs, tables	Yes, CSV files	2020-2023 (monthly)
England	CHIME	CHIME - COVID-19 Health Inequalities (phe.gov.uk)	COVID-19	Non-COVID-19 deaths during the pandemic	COVID-19	Deprivation decile	Deprivation	Age-standardised mortality rate per 100,000 person-years, crude numbers	Line graphs, tables	Yes, CSV files	2020-2023 (monthly)
England	CHIME	CHIME - COVID-19 Health Inequalities (phe.gov.uk)	COVID-19	Non-COVID-19 deaths during the pandemic	COVID-19	Ethnicity	Race/ethnicity	Age-standardised mortality rate per 100,000 person-years, crude numbers	Line graphs, tables	Yes, CSV files	2020-2023 (monthly)
England	CHIME	CHIME - COVID-19 Health Inequalities (phe.gov.uk)	COVID-19	Non-COVID-19 deaths during the pandemic	COVID-19	Population density	Urbanisation	Age-standardised mortality rate per 100,000 person-years, crude numbers	Line graphs, tables	Yes, CSV files	2020-2023 (monthly)
England	CHIME	CHIME - COVID-19 Health Inequalities (phe.gov.uk)	COVID-19	All cause deaths during the pandemic	COVID-19	Sex	Sex	Age-standardised mortality rate per 100,000 person-years, crude numbers	Line graphs, tables	Yes, CSV files	2020-2023 (monthly)
England	CHIME	CHIME - COVID-19 Health Inequalities (phe.gov.uk)	COVID-19	All cause deaths during the pandemic	COVID-19	Age	Age	Age-standardised mortality rate per 100,000 person-years, crude numbers	Line graphs, tables	Yes, CSV files	2020-2023 (monthly)
England	CHIME	CHIME - COVID-19 Health Inequalities (phe.gov.uk)	COVID-19	All cause deaths during the pandemic	COVID-19	Deprivation decile	Deprivation	Age-standardised mortality rate per 100,000 person-years, crude numbers	Line graphs, tables	Yes, CSV files	2020-2023 (monthly)
England	CHIME	CHIME - COVID-19 Health Inequalities (phe.gov.uk)	COVID-19	All cause deaths during the pandemic	COVID-19	Ethnicity	Race/ethnicity	Age-standardised mortality rate per 100,000 person-years, crude numbers	Line graphs, tables	Yes, CSV files	2020-2023 (monthly)
England	CHIME	CHIME - COVID-19 Health Inequalities (phe.gov.uk)	COVID-19	All cause deaths during the pandemic	COVID-19	Population density	Urbanisation	Age-standardised mortality rate per 100,000 person-years, crude numbers	Line graphs, tables	Yes, CSV files	2020-2023 (monthly)
England	CHIME	CHIME - COVID-19 Health Inequalities (phe.gov.uk)	COVID-19	COVID-19 related hospital admissions	COVID-19	Sex	Sex	Age-standardised rate per 100,000 person-years, crude numbers	Line graphs, tables	Yes, CSV files	2020-2023 (monthly)
England	CHIME	CHIME - COVID-19 Health Inequalities (phe.gov.uk)	COVID-19	COVID-19 related hospital admissions	COVID-19	Age	Age	Age-standardised rate per 100,000 person-years, crude numbers	Line graphs, tables	Yes, CSV files	2020-2023 (monthly)
England	CHIME	CHIME - COVID-19 Health Inequalities (phe.gov.uk)	COVID-19	COVID-19 related hospital admissions	COVID-19	Deprivation decile	Deprivation	Age-standardised rate per 100,000 person-years, crude numbers	Line graphs, tables	Yes, CSV files	2020-2023 (monthly)
England	CHIME	CHIME - COVID-19 Health Inequalities (phe.gov.uk)	COVID-19	COVID-19 related hospital admissions	COVID-19	Ethnicity	Race/ethnicity	Age-standardised rate per 100,000 person-years, crude numbers	Line graphs, tables	Yes, CSV files	2020-2023 (monthly)
England	CHIME	CHIME - COVID-19 Health Inequalities (phe.gov.uk)	COVID-19	COVID-19 related hospital admissions	COVID-19	Population density	Urbanisation	Age-standardised rate per 100,000 person-years, crude numbers	Line graphs, tables	Yes, CSV files	2020-2023 (monthly)
England	CHIME	CHIME - COVID-19 Health Inequalities (phe.gov.uk)	COVID-19	COVID-19 cases	COVID-19	Sex	Sex	Age-standardised rate per 100,000 person-years, crude numbers	Line graphs, tables	Yes, CSV files	2020-2023 (monthly)
England	CHIME	CHIME - COVID-19 Health Inequalities (phe.gov.uk)	COVID-19	COVID-19 cases	COVID-19	Age	Age	Age-standardised rate per 100,000 person-years, crude numbers	Line graphs, tables	Yes, CSV files	2020-2023 (monthly)
England	CHIME	CHIME - COVID-19 Health Inequalities (phe.gov.uk)	COVID-19	COVID-19 cases	COVID-19	Deprivation decile	Deprivation	Age-standardised rate per 100,000 person-years, crude numbers	Line graphs, tables	Yes, CSV files	2020-2023 (monthly)
England	CHIME	CHIME - COVID-19 Health Inequalities (phe.gov.uk)	COVID-19	COVID-19 cases	COVID-19	Ethnicity	Race/ethnicity	Age-standardised rate per 100,000 person-years, crude numbers	Line graphs, tables	Yes, CSV files	2020-2023 (monthly)
England	CHIME	CHIME - COVID-19 Health Inequalities (phe.gov.uk)	COVID-19	COVID-19 cases	COVID-19	Population density	Urbanisation	Age-standardised rate per 100,000 person-years, crude numbers	Line graphs, tables	Yes, CSV files	2020-2023 (monthly)
England	CHIME	CHIME - COVID-19 Health Inequalities (phe.gov.uk)	COVID-19	COVID-19 vaccination status	COVID-19	Sex	Sex	Age-standardised percentage, cumulative percentage	Line graphs, tables	Yes, CSV files	2020-2023 (monthly)
England	CHIME	CHIME - COVID-19 Health Inequalities (phe.gov.uk)	COVID-19	COVID-19 vaccination status	COVID-19	Age	Age	Age-standardised percentage, cumulative percentage	Line graphs, tables	Yes, CSV files	2020-2023 (monthly)
England	CHIME	CHIME - COVID-19 Health Inequalities (phe.gov.uk)	COVID-19	COVID-19 vaccination status	COVID-19	Deprivation decile	Deprivation	Age-standardised percentage, cumulative percentage	Line graphs, tables	Yes, CSV files	2020-2023 (monthly)
England	CHIME	CHIME - COVID-19 Health Inequalities (phe.gov.uk)	COVID-19	COVID-19 vaccination status	COVID-19	Ethnicity	Race/ethnicity	Age-standardised percentage, cumulative percentage	Line graphs, tables	Yes, CSV files	2020-2023 (monthly)
England	CHIME	CHIME - COVID-19 Health Inequalities (phe.gov.uk)	COVID-19	COVID-19 vaccination status	COVID-19	Country of births	Immigration status/language	Age-standardised percentage, cumulative percentage	Line graphs, tables	Yes, CSV files	2020-2023 (monthly)
England	CHIME	CHIME - COVID-19 Health Inequalities (phe.gov.uk)	COVID-19	COVID-19 vaccination status	COVID-19	Disability status	Activity limitation	Age-standardised percentage, cumulative percentage	Line graphs, tables	Yes, CSV files	2020-2023 (monthly)
England	CHIME	CHIME - COVID-19 Health Inequalities (phe.gov.uk)	COVID-19	COVID-19 vaccination status	COVID-19	Educational attainment	Education	Age-standardised percentage, cumulative percentage	Line graphs, tables	Yes, CSV files	2020-2023 (monthly)
England	CHIME	CHIME - COVID-19 Health Inequalities (phe.gov.uk)	COVID-19	COVID-19 vaccination status	COVID-19	English language proficiency	Immigration status/language	Age-standardised percentage, cumulative percentage	Line graphs, tables	Yes, CSV files	2020-2023 (monthly)
England	CHIME	CHIME - COVID-19 Health Inequalities (phe.gov.uk)	COVID-19	COVID-19 vaccination status	COVID-19	Religion	Immigration status/language	Age-standardised percentage, cumulative percentage	Line graphs, tables	Yes, CSV files	2020-2023 (monthly)
England	CHIME	CHIME - COVID-19 Health Inequalities (phe.gov.uk)	COVID-19	COVID-19 vaccination status	COVID-19	Urban-Rural	Urbanisation	Age-standardised percentage, cumulative percentage	Line graphs, tables	Yes, CSV files	2020-2023 (monthly)
England	CHIME	CHIME - COVID-19 Health Inequalities (phe.gov.uk)	COVID-19	COVID-19 vaccination status	COVID-19	Household tenure	Living arrangement	Age-standardised percentage, cumulative percentage	Line graphs, tables	Yes, CSV files	2020-2023 (monthly)
England	CHIME	CHIME - COVID-19 Health Inequalities (phe.gov.uk)	COVID-19	COVID-19 vaccination status	COVID-19	National socioeconomic classification	SES	Age-standardised percentage, cumulative percentage	Line graphs, tables	Yes, CSV files	2020-2023 (monthly)
WHO	Health Inequality Data Repository	https://www.who.int/data/inequality-monitor/data	COVID-19	COVID-19 deaths	COVID-19	Age	Age	CFR, rate per 100,000	Bar graphs, line graphs, tables	Yes CSV, tab delimited	Varies
WHO	Health Inequality Data Repository	https://www.who.int/data/inequality-monitor/data	COVID-19	COVID-19 deaths	COVID-19	Sex	Sex	CFR, rate per 100,000	Bar graphs, line graphs, tables	Yes CSV, tab delimited	Varies
WHO	Health Inequality Data Repository	https://www.who.int/data/inequality-monitor/data	COVID-19	COVID-19 related worry	COVID-19	Health worker status	Health worker status	Percentage	Bar graphs, line graphs, tables	Yes CSV, tab delimited	Varies
WHO	Health Inequality Data Repository	https://www.who.int/data/inequality-monitor/data	COVID-19	COVID-19 related worry	COVID-19	Place of residence	Urbanisation	Percentage	Bar graphs, line graphs, tables	Yes CSV, tab delimited	Varies
WHO	Health Inequality Data Repository	https://www.who.int/data/inequality-monitor/data	COVID-19	COVID-19 related worry	COVID-19	Education	Education	Percentage	Bar graphs, line graphs, tables	Yes CSV, tab delimited	Varies
WHO	Health Inequality Data Repository	https://www.who.int/data/inequality-monitor/data	COVID-19	COVID-19 vaccination	COVID-19	Age	Age	Percentage	Bar graphs, line graphs, tables	Yes CSV, tab delimited	Varies
WHO	Health Inequality Data Repository	https://www.who.int/data/inequality-monitor/data	COVID-19	COVID-19 vaccination	COVID-19	Sex	Sex	Percentage	Bar graphs, line graphs, tables	Yes CSV, tab delimited	Varies
WHO	Health Inequality Data Repository	https://www.who.int/data/inequality-monitor/data	COVID-19	COVID-19 vaccination	COVID-19	Health worker status	Health worker status	Percentage	Bar graphs, line graphs, tables	Yes CSV, tab delimited	Varies
WHO	Health Inequality Data Repository	https://www.who.int/data/inequality-monitor/data	COVID-19	COVID-19 vaccination	COVID-19	Place of residence	Urbanisation	Percentage	Bar graphs, line graphs, tables	Yes CSV, tab delimited	Varies
WHO	Health Inequality Data Repository	https://www.who.int/data/inequality-monitor/data	COVID-19	COVID-19 vaccination	COVID-19	Education	Education	Percentage	Bar graphs, line graphs, tables	Yes CSV, tab delimited	Varies
WHO	Health Inequality Data Repository	https://www.who.int/data/inequality-monitor/data	COVID-19	COVID-19 illness	COVID-19	Age	Age	Percentage	Bar graphs, line graphs, tables	Yes CSV, tab delimited	Varies
WHO	Health Inequality Data Repository	https://www.who.int/data/inequality-monitor/data	COVID-19	COVID-19 illness	COVID-19	Sex	Sex	Percentage	Bar graphs, line graphs, tables	Yes CSV, tab delimited	Varies
WHO	Health Inequality Data Repository	https://www.who.int/data/inequality-monitor/data	COVID-19	COVID-19 illness	COVID-19	Health worker status	Health worker status	Percentage	Bar graphs, line graphs, tables	Yes CSV, tab delimited	Varies
WHO	Health Inequality Data Repository	https://www.who.int/data/inequality-monitor/data	COVID-19	COVID-19 illness	COVID-19	Place of residence	Urbanisation	Percentage	Bar graphs, line graphs, tables	Yes CSV, tab delimited	Varies
WHO	Health Inequality Data Repository	https://www.who.int/data/inequality-monitor/data	COVID-19	COVID-19 illness	COVID-19	Education	Education	Percentage	Bar graphs, line graphs, tables	Yes CSV, tab delimited	Varies
WHO	Health Inequality Data Repository	https://www.who.int/data/inequality-monitor/data	Adult health	Anemia	Hematological disorder	Age	Age	Percentage	Bar graphs, line graphs, tables	Yes CSV, tab delimited	Varies
WHO	Health Inequality Data Repository	https://www.who.int/data/inequality-monitor/data	Adult health	Anemia	Hematological disorder	Sex	Sex	Percentage, age-standardized rate per 100,000	Bar graphs, line graphs, tables	Yes CSV, tab delimited	Varies
WHO	Health Inequality Data Repository	https://www.who.int/data/inequality-monitor/data	Adult health	Anemia	Hematological disorder	Economic status	SES	Percentage	Bar graphs, line graphs, tables	Yes CSV, tab delimited	Varies
WHO	Health Inequality Data Repository	https://www.who.int/data/inequality-monitor/data	Adult health	Anemia	Hematological disorder	Education	Education	Percentage	Bar graphs, line graphs, tables	Yes CSV, tab delimited	Varies
WHO	Health Inequality Data Repository	https://www.who.int/data/inequality-monitor/data	Adult health	Anemia	Hematological disorder	Place of residence	Urbanisation	Percentage	Bar graphs, line graphs, tables	Yes CSV, tab delimited	Varies
WHO	Health Inequality Data Repository	https://www.who.int/data/inequality-monitor/data	Adult health	Anemia	Hematological disorder	Geography	Geography	Percentage	Bar graphs, line graphs, tables	Yes CSV, tab delimited	Varies
WHO	Health Inequality Data Repository	https://www.who.int/data/inequality-monitor/data	Adult health	Obesity and/or overweight	Obesity	Age	Age	Percentage	Bar graphs, line graphs, tables	Yes CSV, tab delimited	Varies
WHO	Health Inequality Data Repository	https://www.who.int/data/inequality-monitor/data	Adult health	Obesity and/or overweight	Obesity	Sex	Sex	Percentage	Bar graphs, line graphs, tables	Yes CSV, tab delimited	Varies
WHO	Health Inequality Data Repository	https://www.who.int/data/inequality-monitor/data	Adult health	Obesity and/or overweight	Obesity	Economic status	SES	Percentage	Bar graphs, line graphs, tables	Yes CSV, tab delimited	Varies
WHO	Health Inequality Data Repository	https://www.who.int/data/inequality-monitor/data	Adult health	Obesity and/or overweight	Obesity	Education	Education	Percentage	Bar graphs, line graphs, tables	Yes CSV, tab delimited	Varies
WHO	Health Inequality Data Repository	https://www.who.int/data/inequality-monitor/data	Adult health	Obesity and/or overweight	Obesity	Place of residence	Urbanisation	Percentage	Bar graphs, line graphs, tables	Yes CSV, tab delimited	Varies
WHO	Health Inequality Data Repository	https://www.who.int/data/inequality-monitor/data	Adult health	Obesity and/or overweight	Obesity	Geography	Geography	Percentage	Bar graphs, line graphs, tables	Yes CSV, tab delimited	Varies
WHO	Health Inequality Data Repository	https://www.who.int/data/inequality-monitor/data	Adult health	Obesity and/or overweight	Obesity	Migratory status	Immigration status/language	Percentage	Bar graphs, line graphs, tables	Yes CSV, tab delimited	Varies
WHO	Health Inequality Data Repository	https://www.who.int/data/inequality-monitor/data	Adult health	Obesity and/or overweight	Obesity	Type of migrant	Immigration status/language	Percentage	Bar graphs, line graphs, tables	Yes CSV, tab delimited	Varies
WHO	Health Inequality Data Repository	https://www.who.int/data/inequality-monitor/data	Adult health	Obesity and/or overweight	Obesity	Disability status	Activity limitation	Percentage	Bar graphs, line graphs, tables	Yes CSV, tab delimited	Varies
WHO	Health Inequality Data Repository	https://www.who.int/data/inequality-monitor/data	Adult health	Absence from work due to health problems	Absenteeism	Age	Age	Percentage	Bar graphs, line graphs, tables	Yes CSV, tab delimited	Varies
WHO	Health Inequality Data Repository	https://www.who.int/data/inequality-monitor/data	Adult health	Absence from work due to health problems	Absenteeism	Sex	Sex	Percentage	Bar graphs, line graphs, tables	Yes CSV, tab delimited	Varies
WHO	Health Inequality Data Repository	https://www.who.int/data/inequality-monitor/data	Adult health	Absence from work due to health problems	Absenteeism	Education	Education	Percentage	Bar graphs, line graphs, tables	Yes CSV, tab delimited	Varies
WHO	Health Inequality Data Repository	https://www.who.int/data/inequality-monitor/data	Adult health	Absence from work due to health problems	Absenteeism	Place of residence	Urbanisation	Percentage	Bar graphs, line graphs, tables	Yes CSV, tab delimited	Varies
WHO	Health Inequality Data Repository	https://www.who.int/data/inequality-monitor/data	Adult health	Absence from work due to health problems	Absenteeism	Disability status	Activity limitation	Percentage	Bar graphs, line graphs, tables	Yes CSV, tab delimited	Varies
WHO	Health Inequality Data Repository	https://www.who.int/data/inequality-monitor/data	Disease/Health condition	Depressive symptoms or chronic depression	Mental health	Age	Age	Percentage	Bar graphs, line graphs, tables	Yes CSV, tab delimited	Varies
WHO	Health Inequality Data Repository	https://www.who.int/data/inequality-monitor/data	Disease/Health condition	Depressive symptoms or chronic depression	Mental health	Sex	Sex	Percentage	Bar graphs, line graphs, tables	Yes CSV, tab delimited	Varies
WHO	Health Inequality Data Repository	https://www.who.int/data/inequality-monitor/data	Disease/Health condition	Depressive symptoms or chronic depression	Mental health	Economic status	SES	Percentage	Bar graphs, line graphs, tables	Yes CSV, tab delimited	Varies
WHO	Health Inequality Data Repository	https://www.who.int/data/inequality-monitor/data	Disease/Health condition	Depressive symptoms or chronic depression	Mental health	Education	Education	Percentage	Bar graphs, line graphs, tables	Yes CSV, tab delimited	Varies
WHO	Health Inequality Data Repository	https://www.who.int/data/inequality-monitor/data	Disease/Health condition	Depressive symptoms or chronic depression	Mental health	Place of residence	Urbanisation	Percentage	Bar graphs, line graphs, tables	Yes CSV, tab delimited	Varies
WHO	Health Inequality Data Repository	https://www.who.int/data/inequality-monitor/data	Disease/Health condition	Depressive symptoms or chronic depression	Mental health	Migratory status	Immigration status/language	Percentage	Bar graphs, line graphs, tables	Yes CSV, tab delimited	Varies
WHO	Health Inequality Data Repository	https://www.who.int/data/inequality-monitor/data	Disease/Health condition	Depressive symptoms or chronic depression	Mental health	Type of migrant	Immigration status/language	Percentage	Bar graphs, line graphs, tables	Yes CSV, tab delimited	Varies
WHO	Health Inequality Data Repository	https://www.who.int/data/inequality-monitor/data	Disease/Health condition	Depressive symptoms or chronic depression	Mental health	Disability status	Activity limitation	Percentage	Bar graphs, line graphs, tables	Yes CSV, tab delimited	Varies
WHO	Health Inequality Data Repository	https://www.who.int/data/inequality-monitor/data	Disease/Health condition	Alcohol abuse	Alcohol-related disorder	Age	Age	Percentage	Bar graphs, line graphs, tables	Yes CSV, tab delimited	Varies
WHO	Health Inequality Data Repository	https://www.who.int/data/inequality-monitor/data	Disease/Health condition	Alcohol abuse	Alcohol-related disorder	Sex	Sex	Percentage	Bar graphs, line graphs, tables	Yes CSV, tab delimited	Varies
WHO	Health Inequality Data Repository	https://www.who.int/data/inequality-monitor/data	Disease/Health condition	Alcohol abuse	Alcohol-related disorder	Economic status	SES	Percentage	Bar graphs, line graphs, tables	Yes CSV, tab delimited	Varies
WHO	Health Inequality Data Repository	https://www.who.int/data/inequality-monitor/data	Disease/Health condition	Alcohol abuse	Alcohol-related disorder	Education	Education	Percentage	Bar graphs, line graphs, tables	Yes CSV, tab delimited	Varies
WHO	Health Inequality Data Repository	https://www.who.int/data/inequality-monitor/data	Disease/Health condition	Alcohol abuse	Alcohol-related disorder	Place of residence	Urbanisation	Percentage	Bar graphs, line graphs, tables	Yes CSV, tab delimited	Varies
WHO	Health Inequality Data Repository	https://www.who.int/data/inequality-monitor/data	Disease/Health condition	Prevalence of diabetes	Endocrine disease	Age	Age	Percentage	Bar graphs, line graphs, tables	Yes CSV, tab delimited	Varies
WHO	Health Inequality Data Repository	https://www.who.int/data/inequality-monitor/data	Disease/Health condition	Prevalence of diabetes	Endocrine disease	Sex	Sex	Percentage, crude rate per 100,000, age-standardized rate per 100,000	Bar graphs, line graphs, tables	Yes CSV, tab delimited	Varies
WHO	Health Inequality Data Repository	https://www.who.int/data/inequality-monitor/data	Disease/Health condition	Prevalence of diabetes	Endocrine disease	Economic status	SES	Percentage	Bar graphs, line graphs, tables	Yes CSV, tab delimited	Varies
WHO	Health Inequality Data Repository	https://www.who.int/data/inequality-monitor/data	Disease/Health condition	Prevalence of diabetes	Endocrine disease	Education	Education	Percentage	Bar graphs, line graphs, tables	Yes CSV, tab delimited	Varies
WHO	Health Inequality Data Repository	https://www.who.int/data/inequality-monitor/data	Disease/Health condition	Prevalence of diabetes	Endocrine disease	Place of residence	Urbanisation	Percentage	Bar graphs, line graphs, tables	Yes CSV, tab delimited	Varies
WHO	Health Inequality Data Repository	https://www.who.int/data/inequality-monitor/data	Disease/Health condition	Prevalence of diabetes	Endocrine disease	Migratory status	Immigration status/language	Percentage	Bar graphs, line graphs, tables	Yes CSV, tab delimited	Varies
WHO	Health Inequality Data Repository	https://www.who.int/data/inequality-monitor/data	Disease/Health condition	Prevalence of diabetes	Endocrine disease	Type of migrant	Immigration status/language	Percentage	Bar graphs, line graphs, tables	Yes CSV, tab delimited	Varies
WHO	Health Inequality Data Repository	https://www.who.int/data/inequality-monitor/data	Disease/Health condition	Prevalence of diabetes	Endocrine disease	Disability status	Activity limitation	Percentage	Bar graphs, line graphs, tables	Yes CSV, tab delimited	Varies
WHO	Health Inequality Data Repository	https://www.who.int/data/inequality-monitor/data	Disease/Health condition	Prevalence of CVD (CHD, angina pectoris, hypertension)	Cardiovascular disease	Age	Age	Percentage	Bar graphs, line graphs, tables	Yes CSV, tab delimited	Varies
WHO	Health Inequality Data Repository	https://www.who.int/data/inequality-monitor/data	Disease/Health condition	Prevalence of CVD (CHD, angina pectoris, hypertension)	Cardiovascular disease	Sex	Sex	Percentage, DALYs, YLDs, YLLs (per 100,000), age standardized rate per 100,000	Bar graphs, line graphs, tables	Yes CSV, tab delimited	Varies
WHO	Health Inequality Data Repository	https://www.who.int/data/inequality-monitor/data	Disease/Health condition	Prevalence of CVD (CHD, angina pectoris, hypertension)	Cardiovascular disease	Economic status	SES	Percentage	Bar graphs, line graphs, tables	Yes CSV, tab delimited	Varies
WHO	Health Inequality Data Repository	https://www.who.int/data/inequality-monitor/data	Disease/Health condition	Prevalence of CVD (CHD, angina pectoris, hypertension)	Cardiovascular disease	Education	Education	Percentage	Bar graphs, line graphs, tables	Yes CSV, tab delimited	Varies
WHO	Health Inequality Data Repository	https://www.who.int/data/inequality-monitor/data	Disease/Health condition	Prevalence of CVD (CHD, angina pectoris, hypertension)	Cardiovascular disease	Place of residence	Urbanisation	Percentage	Bar graphs, line graphs, tables	Yes CSV, tab delimited	Varies
WHO	Health Inequality Data Repository	https://www.who.int/data/inequality-monitor/data	Disease/Health condition	Prevalence of CVD (CHD, angina pectoris, hypertension)	Cardiovascular disease	Migratory status	Immigration status/language	Percentage	Bar graphs, line graphs, tables	Yes CSV, tab delimited	Varies
WHO	Health Inequality Data Repository	https://www.who.int/data/inequality-monitor/data	Disease/Health condition	Prevalence of CVD (CHD, angina pectoris, hypertension)	Cardiovascular disease	Type of migrant	Immigration status/language	Percentage	Bar graphs, line graphs, tables	Yes CSV, tab delimited	Varies
WHO	Health Inequality Data Repository	https://www.who.int/data/inequality-monitor/data	Disease/Health condition	Prevalence of CVD (CHD, angina pectoris, hypertension)	Cardiovascular disease	Disability status	Activity limitation	Percentage	Bar graphs, line graphs, tables	Yes CSV, tab delimited	Varies
WHO	Health Inequality Data Repository	https://www.who.int/data/inequality-monitor/data	Disease/Health condition	Prevalence of bodily pain	Self-perceived/self-reported health	Age	Age	Percentage	Bar graphs, line graphs, tables	Yes CSV, tab delimited	Varies
WHO	Health Inequality Data Repository	https://www.who.int/data/inequality-monitor/data	Disease/Health condition	Prevalence of bodily pain	Self-perceived/self-reported health	Sex	Sex	Percentage	Bar graphs, line graphs, tables	Yes CSV, tab delimited	Varies
WHO	Health Inequality Data Repository	https://www.who.int/data/inequality-monitor/data	Disease/Health condition	Prevalence of bodily pain	Self-perceived/self-reported health	Education	Education	Percentage	Bar graphs, line graphs, tables	Yes CSV, tab delimited	Varies
WHO	Health Inequality Data Repository	https://www.who.int/data/inequality-monitor/data	Disease/Health condition	Prevalence of bodily pain	Self-perceived/self-reported health	Migratory status	Immigration status/language	Percentage	Bar graphs, line graphs, tables	Yes CSV, tab delimited	Varies
WHO	Health Inequality Data Repository	https://www.who.int/data/inequality-monitor/data	Disease/Health condition	Prevalence of bodily pain	Self-perceived/self-reported health	Type of migrant	Immigration status/language	Percentage	Bar graphs, line graphs, tables	Yes CSV, tab delimited	Varies
WHO	Health Inequality Data Repository	https://www.who.int/data/inequality-monitor/data	Disease/Health condition	Prevalence of bodily pain	Self-perceived/self-reported health	Disability status	Activity limitation	Percentage	Bar graphs, line graphs, tables	Yes CSV, tab delimited	Varies
WHO	Health Inequality Data Repository	https://www.who.int/data/inequality-monitor/data	Disease/Health condition	Prevalence of long standing limitations or disability	Functional limitation	Age	Age	Percentage	Bar graphs, line graphs, tables	Yes CSV, tab delimited	Varies
WHO	Health Inequality Data Repository	https://www.who.int/data/inequality-monitor/data	Disease/Health condition	Prevalence of long standing limitations or disability	Functional limitation	Sex	Sex	Percentage, DALYs, YLDs, YLLs (per 100,000), age standardized rate per 100,000	Bar graphs, line graphs, tables	Yes CSV, tab delimited	Varies
WHO	Health Inequality Data Repository	https://www.who.int/data/inequality-monitor/data	Disease/Health condition	Prevalence of long standing limitations or disability	Functional limitation	Economic status	SES	Percentage	Bar graphs, line graphs, tables	Yes CSV, tab delimited	Varies
WHO	Health Inequality Data Repository	https://www.who.int/data/inequality-monitor/data	Disease/Health condition	Prevalence of long standing limitations or disability	Functional limitation	Education	Education	Percentage	Bar graphs, line graphs, tables	Yes CSV, tab delimited	Varies
WHO	Health Inequality Data Repository	https://www.who.int/data/inequality-monitor/data	Disease/Health condition	Prevalence of long standing limitations or disability	Functional limitation	Place of residence	Urbanisation	Percentage	Bar graphs, line graphs, tables	Yes CSV, tab delimited	Varies
WHO	Health Inequality Data Repository	https://www.who.int/data/inequality-monitor/data	Disease/Health condition	Prevalence of long standing limitations or disability	Functional limitation	Migratory status	Immigration status/language	Percentage	Bar graphs, line graphs, tables	Yes CSV, tab delimited	Varies
WHO	Health Inequality Data Repository	https://www.who.int/data/inequality-monitor/data	Disease/Health condition	Prevalence of long standing limitations or disability	Functional limitation	Type of migrant	Immigration status/language	Percentage	Bar graphs, line graphs, tables	Yes CSV, tab delimited	Varies
WHO	Health Inequality Data Repository	https://www.who.int/data/inequality-monitor/data	Disease/Health condition	Prevalence of long standing limitations or disability	Functional limitation	Disability status	Activity limitation	Percentage	Bar graphs, line graphs, tables	Yes CSV, tab delimited	Varies
WHO	Health Inequality Data Repository	https://www.who.int/data/inequality-monitor/data	Deaths	All cause deaths	Mortality/life expectancy	Age	Age	Rate per 100,000, YLLs per 100,000	Bar graphs, line graphs, tables	Yes CSV, tab delimited	Varies
WHO	Health Inequality Data Repository	https://www.who.int/data/inequality-monitor/data	Deaths	All cause deaths	Mortality/life expectancy	Sex	Sex	Rate per 100,000, YLLs per 100,000	Bar graphs, line graphs, tables	Yes CSV, tab delimited	Varies
WHO	Health Inequality Data Repository	https://www.who.int/data/inequality-monitor/data	Deaths	Deaths due to Communicable, maternal, perinatal and nutritional conditions	Mortality/life expectancy	Age	Age	Rate per 100,000, YLLs per 100,000	Bar graphs, line graphs, tables	Yes CSV, tab delimited	Varies
WHO	Health Inequality Data Repository	https://www.who.int/data/inequality-monitor/data	Deaths	Deaths due to Communicable, maternal, perinatal and nutritional conditions	Mortality/life expectancy	Sex	Sex	Rate per 100,000, YLLs per 100,000	Bar graphs, line graphs, tables	Yes CSV, tab delimited	Varies
WHO	Health Inequality Data Repository	https://www.who.int/data/inequality-monitor/data	Deaths	Deaths due to Infectious and parasitic diseases	Mortality/life expectancy	Age	Age	Rate per 100,000, YLLs per 100,000	Bar graphs, line graphs, tables	Yes CSV, tab delimited	Varies
WHO	Health Inequality Data Repository	https://www.who.int/data/inequality-monitor/data	Deaths	Deaths due to Infectious and parasitic diseases	Mortality/life expectancy	Sex	Sex	Rate per 100,000, YLLs per 100,000	Bar graphs, line graphs, tables	Yes CSV, tab delimited	Varies
WHO	Health Inequality Data Repository	https://www.who.int/data/inequality-monitor/data	Deaths	Deaths due to respiratory infections (general, lower or upper)	Mortality/life expectancy	Age	Age	Rate per 100,000, YLLs per 100,000	Bar graphs, line graphs, tables	Yes CSV, tab delimited	Varies
WHO	Health Inequality Data Repository	https://www.who.int/data/inequality-monitor/data	Deaths	Deaths due to respiratory infections (general, lower or upper)	Mortality/life expectancy	Sex	Sex	Rate per 100,000, YLLs per 100,000	Bar graphs, line graphs, tables	Yes CSV, tab delimited	Varies
WHO	Health Inequality Data Repository	https://www.who.int/data/inequality-monitor/data	Deaths	Deaths due to maternal conditions	Mortality/life expectancy	Age	Age	Rate per 100,000, YLLs per 100,000	Bar graphs, line graphs, tables	Yes CSV, tab delimited	Varies
WHO	Health Inequality Data Repository	https://www.who.int/data/inequality-monitor/data	Deaths	Deaths due to maternal conditions	Mortality/life expectancy	Sex	Sex	Rate per 100,000, YLLs per 100,000	Bar graphs, line graphs, tables	Yes CSV, tab delimited	Varies
WHO	Health Inequality Data Repository	https://www.who.int/data/inequality-monitor/data	Deaths	Deaths due to neonatal conditions	Mortality/life expectancy	Age	Age	Rate per 100,000, YLLs per 100,000	Bar graphs, line graphs, tables	Yes CSV, tab delimited	Varies
WHO	Health Inequality Data Repository	https://www.who.int/data/inequality-monitor/data	Deaths	Deaths due to neonatal conditions	Mortality/life expectancy	Sex	Sex	Rate per 100,000, YLLs per 100,000, rate per 1000 live births	Bar graphs, line graphs, tables	Yes CSV, tab delimited	Varies
WHO	Health Inequality Data Repository	https://www.who.int/data/inequality-monitor/data	Deaths	Deaths due to nutritional deficiencies	Mortality/life expectancy	Age	Age	Rate per 100,000, YLLs per 100,000	Bar graphs, line graphs, tables	Yes CSV, tab delimited	Varies
WHO	Health Inequality Data Repository	https://www.who.int/data/inequality-monitor/data	Deaths	Deaths due to nutritional deficiencies	Mortality/life expectancy	Sex	Sex	Rate per 100,000, YLLs per 100,000	Bar graphs, line graphs, tables	Yes CSV, tab delimited	Varies
WHO	Health Inequality Data Repository	https://www.who.int/data/inequality-monitor/data	Deaths	Deaths due to TB	Mortality/life expectancy	Sex	Sex	Rate per 100,000, YLLs per 100,000	Bar graphs, line graphs, tables	Yes CSV, tab delimited	Varies
WHO	Health Inequality Data Repository	https://www.who.int/data/inequality-monitor/data	Deaths	Deaths due to HIV/AIDS	Mortality/life expectancy	Sex	Sex	Rate per 100,000, YLLs per 100,000	Bar graphs, line graphs, tables	Yes CSV, tab delimited	Varies
WHO	Health Inequality Data Repository	https://www.who.int/data/inequality-monitor/data	Deaths	Deaths due to other STDs	Mortality/life expectancy	Sex	Sex	Rate per 100,000, YLLs per 100,000	Bar graphs, line graphs, tables	Yes CSV, tab delimited	Varies
WHO	Health Inequality Data Repository	https://www.who.int/data/inequality-monitor/data	Deaths	Deaths due to diarrhoeal diseases	Mortality/life expectancy	Sex	Sex	Rate per 100,000, YLLs per 100,000	Bar graphs, line graphs, tables	Yes CSV, tab delimited	Varies
WHO	Health Inequality Data Repository	https://www.who.int/data/inequality-monitor/data	Deaths	Deaths due to meningitis	Mortality/life expectancy	Sex	Sex	Rate per 100,000, YLLs per 100,000	Bar graphs, line graphs, tables	Yes CSV, tab delimited	Varies
WHO	Health Inequality Data Repository	https://www.who.int/data/inequality-monitor/data	Deaths	Deaths due to encephalitis	Mortality/life expectancy	Sex	Sex	Rate per 100,000, YLLs per 100,000	Bar graphs, line graphs, tables	Yes CSV, tab delimited	Varies
WHO	Health Inequality Data Repository	https://www.who.int/data/inequality-monitor/data	Deaths	Deaths due to Hepatitis	Mortality/life expectancy	Sex	Sex	Rate per 100,000, YLLs per 100,000	Bar graphs, line graphs, tables	Yes CSV, tab delimited	Varies
WHO	Health Inequality Data Repository	https://www.who.int/data/inequality-monitor/data	Deaths	Deaths due to leprosy	Mortality/life expectancy	Sex	Sex	Rate per 100,000, YLLs per 100,000	Bar graphs, line graphs, tables	Yes CSV, tab delimited	Varies
WHO	Health Inequality Data Repository	https://www.who.int/data/inequality-monitor/data	Deaths	Deaths due to otitis media	Mortality/life expectancy	Sex	Sex	Rate per 100,000, YLLs per 100,000	Bar graphs, line graphs, tables	Yes CSV, tab delimited	Varies
WHO	Health Inequality Data Repository	https://www.who.int/data/inequality-monitor/data	Deaths	Deaths due to NCDs	Mortality/life expectancy	Sex	Sex	Rate per 100,000, YLLs per 100,000	Bar graphs, line graphs, tables	Yes CSV, tab delimited	Varies
WHO	Health Inequality Data Repository	https://www.who.int/data/inequality-monitor/data	Deaths	Deaths due to NCDs	Mortality/life expectancy	Age	Age	Rate per 100,000, YLLs per 100,000	Bar graphs, line graphs, tables	Yes CSV, tab delimited	Varies
WHO	Health Inequality Data Repository	https://www.who.int/data/inequality-monitor/data	Deaths	Deaths due to malignant neoplasms	Mortality/life expectancy	Sex	Sex	Rate per 100,000, YLLs per 100,000	Bar graphs, line graphs, tables	Yes CSV, tab delimited	Varies
WHO	Health Inequality Data Repository	https://www.who.int/data/inequality-monitor/data	Deaths	Deaths due to malignant neoplasms	Mortality/life expectancy	Age	Age	Rate per 100,000, YLLs per 100,000	Bar graphs, line graphs, tables	Yes CSV, tab delimited	Varies
WHO	Health Inequality Data Repository	https://www.who.int/data/inequality-monitor/data	Deaths	Mouth and oropharynx cancers	Mortality/life expectancy	Sex	Sex	Rate per 100,000, YLLs per 100,000	Bar graphs, line graphs, tables	Yes CSV, tab delimited	Varies
WHO	Health Inequality Data Repository	https://www.who.int/data/inequality-monitor/data	Deaths	oesophagus cancer	Mortality/life expectancy	Sex	Sex	Rate per 100,000, YLLs per 100,000	Bar graphs, line graphs, tables	Yes CSV, tab delimited	Varies
WHO	Health Inequality Data Repository	https://www.who.int/data/inequality-monitor/data	Deaths	Stomach cancer	Mortality/life expectancy	Sex	Sex	Rate per 100,000, YLLs per 100,000	Bar graphs, line graphs, tables	Yes CSV, tab delimited	Varies
WHO	Health Inequality Data Repository	https://www.who.int/data/inequality-monitor/data	Deaths	Colon and rectum cancer	Mortality/life expectancy	Sex	Sex	Rate per 100,000, YLLs per 100,000	Bar graphs, line graphs, tables	Yes CSV, tab delimited	Varies
WHO	Health Inequality Data Repository	https://www.who.int/data/inequality-monitor/data	Deaths	Liver cancer	Mortality/life expectancy	Sex	Sex	Rate per 100,000, YLLs per 100,000	Bar graphs, line graphs, tables	Yes CSV, tab delimited	Varies
WHO	Health Inequality Data Repository	https://www.who.int/data/inequality-monitor/data	Deaths	Pancreatic cancer	Mortality/life expectancy	Sex	Sex	Rate per 100,000, YLLs per 100,000	Bar graphs, line graphs, tables	Yes CSV, tab delimited	Varies
WHO	Health Inequality Data Repository	https://www.who.int/data/inequality-monitor/data	Deaths	Trachea, bronchus, lung cancers	Mortality/life expectancy	Sex	Sex	Rate per 100,000, YLLs per 100,000	Bar graphs, line graphs, tables	Yes CSV, tab delimited	Varies
WHO	Health Inequality Data Repository	https://www.who.int/data/inequality-monitor/data	Deaths	Melanoma and skin cancer	Mortality/life expectancy	Sex	Sex	Rate per 100,000, YLLs per 100,000	Bar graphs, line graphs, tables	Yes CSV, tab delimited	Varies
WHO	Health Inequality Data Repository	https://www.who.int/data/inequality-monitor/data	Deaths	Breast cancer	Mortality/life expectancy	Sex	Sex	Rate per 100,000, YLLs per 100,000	Bar graphs, line graphs, tables	Yes CSV, tab delimited	Varies
WHO	Health Inequality Data Repository	https://www.who.int/data/inequality-monitor/data	Deaths	Uterine cancer	Mortality/life expectancy	Sex	Sex	Rate per 100,000, YLLs per 100,000	Bar graphs, line graphs, tables	Yes CSV, tab delimited	Varies
WHO	Health Inequality Data Repository	https://www.who.int/data/inequality-monitor/data	Deaths	Ovarian cancer	Mortality/life expectancy	Sex	Sex	Rate per 100,000, YLLs per 100,000	Bar graphs, line graphs, tables	Yes CSV, tab delimited	Varies
WHO	Health Inequality Data Repository	https://www.who.int/data/inequality-monitor/data	Deaths	Prostate cancer	Mortality/life expectancy	Sex	Sex	Rate per 100,000, YLLs per 100,000	Bar graphs, line graphs, tables	Yes CSV, tab delimited	Varies
WHO	Health Inequality Data Repository	https://www.who.int/data/inequality-monitor/data	Deaths	Testicular cancer	Mortality/life expectancy	Sex	Sex	Rate per 100,000, YLLs per 100,000	Bar graphs, line graphs, tables	Yes CSV, tab delimited	Varies
WHO	Health Inequality Data Repository	https://www.who.int/data/inequality-monitor/data	Deaths	Renal cancer	Mortality/life expectancy	Sex	Sex	Rate per 100,000, YLLs per 100,000	Bar graphs, line graphs, tables	Yes CSV, tab delimited	Varies
WHO	Health Inequality Data Repository	https://www.who.int/data/inequality-monitor/data	Deaths	Larynx cancer	Mortality/life expectancy	Sex	Sex	Rate per 100,000, YLLs per 100,000	Bar graphs, line graphs, tables	Yes CSV, tab delimited	Varies
WHO	Health Inequality Data Repository	https://www.who.int/data/inequality-monitor/data	Deaths	Thyroid cancer	Mortality/life expectancy	Sex	Sex	Rate per 100,000, YLLs per 100,000	Bar graphs, line graphs, tables	Yes CSV, tab delimited	Varies
WHO	Health Inequality Data Repository	https://www.who.int/data/inequality-monitor/data	Deaths	Mesothelioma	Mortality/life expectancy	Sex	Sex	Rate per 100,000, YLLs per 100,000	Bar graphs, line graphs, tables	Yes CSV, tab delimited	Varies
WHO	Health Inequality Data Repository	https://www.who.int/data/inequality-monitor/data	Deaths	Lymphoma and multiple myeloma	Mortality/life expectancy	Sex	Sex	Rate per 100,000, YLLs per 100,000	Bar graphs, line graphs, tables	Yes CSV, tab delimited	Varies
WHO	Health Inequality Data Repository	https://www.who.int/data/inequality-monitor/data	Deaths	Leukemia	Mortality/life expectancy	Sex	Sex	Rate per 100,000, YLLs per 100,000	Bar graphs, line graphs, tables	Yes CSV, tab delimited	Varies
WHO	Health Inequality Data Repository	https://www.who.int/data/inequality-monitor/data	Deaths	Other cancers	Mortality/life expectancy	Sex	Sex	Rate per 100,000, YLLs per 100,000	Bar graphs, line graphs, tables	Yes CSV, tab delimited	Varies
WHO	Health Inequality Data Repository	https://www.who.int/data/inequality-monitor/data	Deaths	Other cancers	Mortality/life expectancy	Age	Age	Rate per 100,000, YLLs per 100,000	Bar graphs, line graphs, tables	Yes CSV, tab delimited	Varies
WHO	Health Inequality Data Repository	https://www.who.int/data/inequality-monitor/data	Deaths	Diabetes	Mortality/life expectancy	Sex	Sex	Rate per 100,000, YLLs per 100,000	Bar graphs, line graphs, tables	Yes CSV, tab delimited	Varies
WHO	Health Inequality Data Repository	https://www.who.int/data/inequality-monitor/data	Deaths	Diabetes	Mortality/life expectancy	Age	Age	Rate per 100,000, YLLs per 100,000	Bar graphs, line graphs, tables	Yes CSV, tab delimited	Varies
WHO	Health Inequality Data Repository	https://www.who.int/data/inequality-monitor/data	Deaths	Endocrine, blood, immune disorders	Mortality/life expectancy	Sex	Sex	Rate per 100,000, YLLs per 100,000	Bar graphs, line graphs, tables	Yes CSV, tab delimited	Varies
WHO	Health Inequality Data Repository	https://www.who.int/data/inequality-monitor/data	Deaths	Endocrine, blood, immune disorders	Mortality/life expectancy	Age	Age	Rate per 100,000, YLLs per 100,000	Bar graphs, line graphs, tables	Yes CSV, tab delimited	Varies
WHO	Health Inequality Data Repository	https://www.who.int/data/inequality-monitor/data	Deaths	Mental and substance use disorders	Mortality/life expectancy	Sex	Sex	Rate per 100,000, YLLs per 100,000, percentage	Bar graphs, line graphs, tables	Yes CSV, tab delimited	Varies
WHO	Health Inequality Data Repository	https://www.who.int/data/inequality-monitor/data	Deaths	Mental and substance use disorders	Mortality/life expectancy	Age	Age	Rate per 100,000, YLLs per 100,000	Bar graphs, line graphs, tables	Yes CSV, tab delimited	Varies
WHO	Health Inequality Data Repository	https://www.who.int/data/inequality-monitor/data	Deaths	Neurological conditions	Mortality/life expectancy	Sex	Sex	Rate per 100,000, YLLs per 100,000	Bar graphs, line graphs, tables	Yes CSV, tab delimited	Varies
WHO	Health Inequality Data Repository	https://www.who.int/data/inequality-monitor/data	Deaths	Neurological conditions	Mortality/life expectancy	Age	Age	Rate per 100,000, YLLs per 100,000	Bar graphs, line graphs, tables	Yes CSV, tab delimited	Varies
WHO	Health Inequality Data Repository	https://www.who.int/data/inequality-monitor/data	Deaths	Sense organ diseases	Mortality/life expectancy	Sex	Sex	Rate per 100,000, YLLs per 100,000	Bar graphs, line graphs, tables	Yes CSV, tab delimited	Varies
WHO	Health Inequality Data Repository	https://www.who.int/data/inequality-monitor/data	Deaths	Sense organ diseases	Mortality/life expectancy	Age	Age	Rate per 100,000, YLLs per 100,000	Bar graphs, line graphs, tables	Yes CSV, tab delimited	Varies
WHO	Health Inequality Data Repository	https://www.who.int/data/inequality-monitor/data	Deaths	CVD	Mortality/life expectancy	Sex	Sex	Rate per 100,000, YLLs per 100,000, age-standardized rates per 100,000	Bar graphs, line graphs, tables	Yes CSV, tab delimited	Varies
WHO	Health Inequality Data Repository	https://www.who.int/data/inequality-monitor/data	Deaths	CVD	Mortality/life expectancy	Age	Age	Rate per 100,000, YLLs per 100,000	Bar graphs, line graphs, tables	Yes CSV, tab delimited	Varies
WHO	Health Inequality Data Repository	https://www.who.int/data/inequality-monitor/data	Deaths	Digestive diseases	Mortality/life expectancy	Sex	Sex	Rate per 100,000, YLLs per 100,000	Bar graphs, line graphs, tables	Yes CSV, tab delimited	Varies
WHO	Health Inequality Data Repository	https://www.who.int/data/inequality-monitor/data	Deaths	Digestive diseases	Mortality/life expectancy	Age	Age	Rate per 100,000, YLLs per 100,000	Bar graphs, line graphs, tables	Yes CSV, tab delimited	Varies
WHO	Health Inequality Data Repository	https://www.who.int/data/inequality-monitor/data	Deaths	Genitourinary diseases	Mortality/life expectancy	Sex	Sex	Rate per 100,000, YLLs per 100,000	Bar graphs, line graphs, tables	Yes CSV, tab delimited	Varies
WHO	Health Inequality Data Repository	https://www.who.int/data/inequality-monitor/data	Deaths	Genitourinary diseases	Mortality/life expectancy	Age	Age	Rate per 100,000, YLLs per 100,000	Bar graphs, line graphs, tables	Yes CSV, tab delimited	Varies
WHO	Health Inequality Data Repository	https://www.who.int/data/inequality-monitor/data	Deaths	Thalassemia and SCD	Mortality/life expectancy	Sex	Sex	Rate per 100,000, YLLs per 100,000	Bar graphs, line graphs, tables	Yes CSV, tab delimited	Varies
WHO	Health Inequality Data Repository	https://www.who.int/data/inequality-monitor/data	Deaths	Alzheimers	Mortality/life expectancy	Sex	Sex	Rate per 100,000, YLLs per 100,000	Bar graphs, line graphs, tables	Yes CSV, tab delimited	Varies
WHO	Health Inequality Data Repository	https://www.who.int/data/inequality-monitor/data	Deaths	Parkinsons	Mortality/life expectancy	Sex	Sex	Rate per 100,000, YLLs per 100,000	Bar graphs, line graphs, tables	Yes CSV, tab delimited	Varies
WHO	Health Inequality Data Repository	https://www.who.int/data/inequality-monitor/data	Deaths	Multiple sclerosis	Mortality/life expectancy	Sex	Sex	Rate per 100,000, YLLs per 100,000	Bar graphs, line graphs, tables	Yes CSV, tab delimited	Varies
WHO	Health Inequality Data Repository	https://www.who.int/data/inequality-monitor/data	Deaths	Epilepsy	Mortality/life expectancy	Sex	Sex	Rate per 100,000, YLLs per 100,000	Bar graphs, line graphs, tables	Yes CSV, tab delimited	Varies
WHO	Health Inequality Data Repository	https://www.who.int/data/inequality-monitor/data	Deaths	Neurological conditions	Mortality/life expectancy	Sex	Sex	Rate per 100,000, YLLs per 100,000	Bar graphs, line graphs, tables	Yes CSV, tab delimited	Varies
WHO	Health Inequality Data Repository	https://www.who.int/data/inequality-monitor/data	Deaths	Eye diseases	Mortality/life expectancy	Sex	Sex	Rate per 100,000, YLLs per 100,000	Bar graphs, line graphs, tables	Yes CSV, tab delimited	Varies
WHO	Health Inequality Data Repository	https://www.who.int/data/inequality-monitor/data	Deaths	Stroke	Mortality/life expectancy	Sex	Sex	Rate per 100,000, YLLs per 100,000, age standardised per 100, or 100,000	Bar graphs, line graphs, tables	Yes CSV, tab delimited	Varies
WHO	Health Inequality Data Repository	https://www.who.int/data/inequality-monitor/data	Deaths	Other circulatory diseases	Mortality/life expectancy	Sex	Sex	Rate per 100,000, YLLs per 100,000	Bar graphs, line graphs, tables	Yes CSV, tab delimited	Varies
WHO	Health Inequality Data Repository	https://www.who.int/data/inequality-monitor/data	Deaths	COPD	Mortality/life expectancy	Sex	Sex	Rate per 100,000, YLLs per 100,000	Bar graphs, line graphs, tables	Yes CSV, tab delimited	Varies
WHO	Health Inequality Data Repository	https://www.who.int/data/inequality-monitor/data	Deaths	Asthma	Mortality/life expectancy	Sex	Sex	Rate per 100,000, YLLs per 100,000	Bar graphs, line graphs, tables	Yes CSV, tab delimited	Varies
WHO	Health Inequality Data Repository	https://www.who.int/data/inequality-monitor/data	Deaths	Cirrhosis	Mortality/life expectancy	Sex	Sex	Rate per 100,000, YLLs per 100,000, age standardized per 100,000	Bar graphs, line graphs, tables	Yes CSV, tab delimited	Varies
WHO	Health Inequality Data Repository	https://www.who.int/data/inequality-monitor/data	Deaths	IBD	Mortality/life expectancy	Sex	Sex	Rate per 100,000, YLLs per 100,000	Bar graphs, line graphs, tables	Yes CSV, tab delimited	Varies
WHO	Health Inequality Data Repository	https://www.who.int/data/inequality-monitor/data	Deaths	Renal diseases	Mortality/life expectancy	Sex	Sex	Rate per 100,000, YLLs per 100,000	Bar graphs, line graphs, tables	Yes CSV, tab delimited	Varies
WHO	Health Inequality Data Repository	https://www.who.int/data/inequality-monitor/data	Deaths	Gynecological diseases	Mortality/life expectancy	Sex	Sex	Rate per 100,000, YLLs per 100,000	Bar graphs, line graphs, tables	Yes CSV, tab delimited	Varies
WHO	Health Inequality Data Repository	https://www.who.int/data/inequality-monitor/data	Deaths	Musculoskeletal diseases	Mortality/life expectancy	Sex	Sex	Rate per 100,000, YLLs per 100,000	Bar graphs, line graphs, tables	Yes CSV, tab delimited	Varies
WHO	Health Inequality Data Repository	https://www.who.int/data/inequality-monitor/data	Deaths	Skin diseases	Mortality/life expectancy	Sex	Sex	Rate per 100,000, YLLs per 100,000	Bar graphs, line graphs, tables	Yes CSV, tab delimited	Varies
WHO	Health Inequality Data Repository	https://www.who.int/data/inequality-monitor/data	Deaths	Congenital abnormalities	Mortality/life expectancy	Sex	Sex	Rate per 100,000, YLLs per 100,000	Bar graphs, line graphs, tables	Yes CSV, tab delimited	Varies
WHO	Health Inequality Data Repository	https://www.who.int/data/inequality-monitor/data	Deaths	Congenital abnormalities	Mortality/life expectancy	Age	Age	Rate per 100,000, YLLs per 100,000	Bar graphs, line graphs, tables	Yes CSV, tab delimited	Varies
WHO	Health Inequality Data Repository	https://www.who.int/data/inequality-monitor/data	Deaths	Oral and dental health	Mortality/life expectancy	Sex	Sex	Rate per 100,000, YLLs per 100,000	Bar graphs, line graphs, tables	Yes CSV, tab delimited	Varies
WHO	Health Inequality Data Repository	https://www.who.int/data/inequality-monitor/data	Deaths	Oral and dental health	Mortality/life expectancy	Age	Age	Rate per 100,000, YLLs per 100,000	Bar graphs, line graphs, tables	Yes CSV, tab delimited	Varies
WHO	Health Inequality Data Repository	https://www.who.int/data/inequality-monitor/data	Deaths	SIDS	Mortality/life expectancy	Sex	Sex	Rate per 100,000, YLLs per 100,000	Bar graphs, line graphs, tables	Yes CSV, tab delimited	Varies
WHO	Health Inequality Data Repository	https://www.who.int/data/inequality-monitor/data	Deaths	SIDS	Mortality/life expectancy	Age	Age	Rate per 100,000, YLLs per 100,000	Bar graphs, line graphs, tables	Yes CSV, tab delimited	Varies
WHO	Health Inequality Data Repository	https://www.who.int/data/inequality-monitor/data	Deaths	Injuries , poisonings, and accidents	Mortality/life expectancy	Sex	Sex	Rate per 100,000, YLLs per 100,000	Bar graphs, line graphs, tables	Yes CSV, tab delimited	Varies
WHO	Health Inequality Data Repository	https://www.who.int/data/inequality-monitor/data	Deaths	Injuries , poisonings, and accidents	Mortality/life expectancy	Age	Age	Rate per 100,000, YLLs per 100,000	Bar graphs, line graphs, tables	Yes CSV, tab delimited	Varies
WHO	Health Inequality Data Repository	https://www.who.int/data/inequality-monitor/data	Deaths	Self-harm and suicides	Mortality/life expectancy	Sex	Sex	Rate per 100,000, YLLs per 100,000	Bar graphs, line graphs, tables	Yes CSV, tab delimited	Varies
WHO	Health Inequality Data Repository	https://www.who.int/data/inequality-monitor/data	Deaths	Self-harm and suicides	Mortality/life expectancy	Age	Age	Rate per 100,000, YLLs per 100,000, age-standardized rates per 100,000	Bar graphs, line graphs, tables	Yes CSV, tab delimited	Varies
WHO	Health Inequality Data Repository	https://www.who.int/data/inequality-monitor/data	Disease/Health condition	Communicable, maternal, perinatal and nutritional conditions	Maternal/perinatal condition	Age	Age	Age-standardized rate per 100,000, DALYs per 100,000, YLDs per 100,000	Bar graphs, line graphs, tables	Yes CSV, tab delimited	Varies
WHO	Health Inequality Data Repository	https://www.who.int/data/inequality-monitor/data	Disease/Health condition	Communicable, maternal, perinatal and nutritional conditions	Maternal/perinatal condition	Sex	Sex	Age-standardized rate per 100,000, DALYs per 100,000, YLDs per 100,000	Bar graphs, line graphs, tables	Yes CSV, tab delimited	Varies
WHO	Health Inequality Data Repository	https://www.who.int/data/inequality-monitor/data	Disease/Health condition	Infectious and parasitic diseases	Infectious disease	Age	Age	DALYs per 100,000, YLDs per 100,000	Bar graphs, line graphs, tables	Yes CSV, tab delimited	Varies
WHO	Health Inequality Data Repository	https://www.who.int/data/inequality-monitor/data	Disease/Health condition	Infectious and parasitic diseases	Infectious disease	Sex	Sex	Age-standardized rate per 100,000, DALYs per 100,000, YLDs per 100,000	Bar graphs, line graphs, tables	Yes CSV, tab delimited	Varies
WHO	Health Inequality Data Repository	https://www.who.int/data/inequality-monitor/data	Disease/Health condition	respiratory infections (general, lower or upper)	Respiratory disease	Age	Age	Age-standardized rate per 100,000, DALYs per 100,000, YLDs per 100,000	Bar graphs, line graphs, tables	Yes CSV, tab delimited	Varies
WHO	Health Inequality Data Repository	https://www.who.int/data/inequality-monitor/data	Disease/Health condition	respiratory infections (general, lower or upper)	Respiratory disease	Sex	Sex	Age-standardized rate per 100,000, DALYs per 100,000, YLDs per 100,000	Bar graphs, line graphs, tables	Yes CSV, tab delimited	Varies
WHO	Health Inequality Data Repository	https://www.who.int/data/inequality-monitor/data	Disease/Health condition	maternal conditions	Maternal/perinatal condition	Age	Age	DALYs per 100,000, YLDs per 100,000	Bar graphs, line graphs, tables	Yes CSV, tab delimited	Varies
WHO	Health Inequality Data Repository	https://www.who.int/data/inequality-monitor/data	Disease/Health condition	maternal conditions	Maternal/perinatal condition	Sex	Sex	Age-standardized rate per 100,000, DALYs per 100,000, YLDs per 100,000	Bar graphs, line graphs, tables	Yes CSV, tab delimited	Varies
WHO	Health Inequality Data Repository	https://www.who.int/data/inequality-monitor/data	Disease/Health condition	neonatal conditions	Maternal/perinatal condition	Age	Age	DALYs per 100,000, YLDs per 100,000	Bar graphs, line graphs, tables	Yes CSV, tab delimited	Varies
WHO	Health Inequality Data Repository	https://www.who.int/data/inequality-monitor/data	Disease/Health condition	neonatal conditions	Maternal/perinatal condition	Sex	Sex	Age-standardized rate per 100,000, DALYs per 100,000, YLDs per 100,000	Bar graphs, line graphs, tables	Yes CSV, tab delimited	Varies
WHO	Health Inequality Data Repository	https://www.who.int/data/inequality-monitor/data	Disease/Health condition	nutritional deficiencies	Nutrition deficiency/growth delay	Age	Age	DALYs per 100,000, YLDs per 100,000	Bar graphs, line graphs, tables	Yes CSV, tab delimited	Varies
WHO	Health Inequality Data Repository	https://www.who.int/data/inequality-monitor/data	Disease/Health condition	nutritional deficiencies	Nutrition deficiency/growth delay	Sex	Sex	Age-standardized rate per 100,000, DALYs per 100,000, YLDs per 100,000	Bar graphs, line graphs, tables	Yes CSV, tab delimited	Varies
WHO	Health Inequality Data Repository	https://www.who.int/data/inequality-monitor/data	Disease/Health condition	TB	Infectious disease	Sex	Sex	Age-standardized rate per 100,000, percentage	Bar graphs, line graphs, tables	Yes CSV, tab delimited	Varies
WHO	Health Inequality Data Repository	https://www.who.int/data/inequality-monitor/data	Disease/Health condition	TB	Infectious disease	Place of residence	Urbanisation	Rate per 100,000	Bar graphs, line graphs, tables	Yes CSV, tab delimited	Varies
WHO	Health Inequality Data Repository	https://www.who.int/data/inequality-monitor/data	Disease/Health condition	HIV/AIDS	Infectious disease	Sex	Sex	Age-standardized rate per 100,000, rate per 1000 uninfected population, percentage	Bar graphs, line graphs, tables	Yes CSV, tab delimited	Varies
WHO	Health Inequality Data Repository	https://www.who.int/data/inequality-monitor/data	Disease/Health condition	HIV/AIDS	Infectious disease	Age	Age	Rate per 1000 uninfected population, percentage	Bar graphs, line graphs, tables	Yes CSV, tab delimited	Varies
WHO	Health Inequality Data Repository	https://www.who.int/data/inequality-monitor/data	Disease/Health condition	HIV/AIDS	Infectious disease	Geography	Geography	Rate per 1000 uninfected population	Bar graphs, line graphs, tables	Yes CSV, tab delimited	Varies
WHO	Health Inequality Data Repository	https://www.who.int/data/inequality-monitor/data	Disease/Health condition	HIV/AIDS	Infectious disease	Economic status	SES	Percentage	Bar graphs, line graphs, tables	Yes CSV, tab delimited	Varies
WHO	Health Inequality Data Repository	https://www.who.int/data/inequality-monitor/data	Disease/Health condition	HIV/AIDS	Infectious disease	Marital status	Marital status	Percentage	Bar graphs, line graphs, tables	Yes CSV, tab delimited	Varies
WHO	Health Inequality Data Repository	https://www.who.int/data/inequality-monitor/data	Disease/Health condition	HIV/AIDS	Infectious disease	Place of residence	Urbanisation	Percentage	Bar graphs, line graphs, tables	Yes CSV, tab delimited	Varies
WHO	Health Inequality Data Repository	https://www.who.int/data/inequality-monitor/data	Disease/Health condition	HIV/AIDS	Infectious disease	Employment status	Employment status	Percentage	Bar graphs, line graphs, tables	Yes CSV, tab delimited	Varies
WHO	Health Inequality Data Repository	https://www.who.int/data/inequality-monitor/data	Disease/Health condition	HIV/AIDS	Infectious disease	Education	Education	Percentage	Bar graphs, line graphs, tables	Yes CSV, tab delimited	Varies
WHO	Health Inequality Data Repository	https://www.who.int/data/inequality-monitor/data	Disease/Health condition	other STDs	Infectious disease	Sex	Sex	Age-standardized rate per 100,000, percentage	Bar graphs, line graphs, tables	Yes CSV, tab delimited	Varies
WHO	Health Inequality Data Repository	https://www.who.int/data/inequality-monitor/data	Disease/Health condition	other STDs	Infectious disease	Age	Age	Percentage	Bar graphs, line graphs, tables	Yes CSV, tab delimited	Varies
WHO	Health Inequality Data Repository	https://www.who.int/data/inequality-monitor/data	Disease/Health condition	other STDs	Infectious disease	Economic status	SES	Percentage	Bar graphs, line graphs, tables	Yes CSV, tab delimited	Varies
WHO	Health Inequality Data Repository	https://www.who.int/data/inequality-monitor/data	Disease/Health condition	other STDs	Infectious disease	Education	Education	Percentage	Bar graphs, line graphs, tables	Yes CSV, tab delimited	Varies
WHO	Health Inequality Data Repository	https://www.who.int/data/inequality-monitor/data	Disease/Health condition	other STDs	Infectious disease	Marital status	Marital status	Percentage	Bar graphs, line graphs, tables	Yes CSV, tab delimited	Varies
WHO	Health Inequality Data Repository	https://www.who.int/data/inequality-monitor/data	Disease/Health condition	other STDs	Infectious disease	Place of residence	Urbanisation	Percentage	Bar graphs, line graphs, tables	Yes CSV, tab delimited	Varies
WHO	Health Inequality Data Repository	https://www.who.int/data/inequality-monitor/data	Disease/Health condition	other STDs	Infectious disease	Geography	Geography	Percentage	Bar graphs, line graphs, tables	Yes CSV, tab delimited	Varies
WHO	Health Inequality Data Repository	https://www.who.int/data/inequality-monitor/data	Disease/Health condition	diarrhoeal diseases	Infectious disease	Sex	Sex	Age-standardized rate per 100,000, DALYs per 100,000, YLDs per 100,000	Bar graphs, line graphs, tables	Yes CSV, tab delimited	Varies
WHO	Health Inequality Data Repository	https://www.who.int/data/inequality-monitor/data	Disease/Health condition	meningitis	Infectious disease	Sex	Sex	Age-standardized rate per 100,000, DALYs per 100,000, YLDs per 100,000	Bar graphs, line graphs, tables	Yes CSV, tab delimited	Varies
WHO	Health Inequality Data Repository	https://www.who.int/data/inequality-monitor/data	Disease/Health condition	encephalitis	Infectious disease	Sex	Sex	Age-standardized rate per 100,000, DALYs per 100,000, YLDs per 100,000	Bar graphs, line graphs, tables	Yes CSV, tab delimited	Varies
WHO	Health Inequality Data Repository	https://www.who.int/data/inequality-monitor/data	Disease/Health condition	Hepatitis	Infectious disease	Sex	Sex	Age-standardized rate per 100,000, DALYs per 100,000, YLDs per 100,000	Bar graphs, line graphs, tables	Yes CSV, tab delimited	Varies
WHO	Health Inequality Data Repository	https://www.who.int/data/inequality-monitor/data	Disease/Health condition	leprosy	Infectious disease	Sex	Sex	Age-standardized rate per 100,000, DALYs per 100,000, YLDs per 100,000	Bar graphs, line graphs, tables	Yes CSV, tab delimited	Varies
WHO	Health Inequality Data Repository	https://www.who.int/data/inequality-monitor/data	Disease/Health condition	otitis media	Infectious disease	Sex	Sex	Age-standardized rate per 100,000, DALYs per 100,000, YLDs per 100,000	Bar graphs, line graphs, tables	Yes CSV, tab delimited	Varies
WHO	Health Inequality Data Repository	https://www.who.int/data/inequality-monitor/data	Disease/Health condition	NCDs	Non-communicable disease	Sex	Sex	Age-standardized rate per 100,000, DALYs per 100,000, YLDs per 100,000	Bar graphs, line graphs, tables	Yes CSV, tab delimited	Varies
WHO	Health Inequality Data Repository	https://www.who.int/data/inequality-monitor/data	Disease/Health condition	NCDs	Non-communicable disease	Age	Age	Age-standardized rate per 100,000, DALYs per 100,000, YLDs per 100,000	Bar graphs, line graphs, tables	Yes CSV, tab delimited	Varies
WHO	Health Inequality Data Repository	https://www.who.int/data/inequality-monitor/data	Disease/Health condition	malignant neoplasms	Cancer	Sex	Sex	Age-standardized rate per 100,000, DALYs per 100,000, YLDs per 100,000	Bar graphs, line graphs, tables	Yes CSV, tab delimited	Varies
WHO	Health Inequality Data Repository	https://www.who.int/data/inequality-monitor/data	Disease/Health condition	malignant neoplasms	Cancer	Age	Age	Age-standardized rate per 100,000, DALYs per 100,000, YLDs per 100,000	Bar graphs, line graphs, tables	Yes CSV, tab delimited	Varies
WHO	Health Inequality Data Repository	https://www.who.int/data/inequality-monitor/data	Disease/Health condition	Mouth and oropharynx cancers	Cancer	Sex	Sex	DALYs per 100,000, YLDs per 100,000	Bar graphs, line graphs, tables	Yes CSV, tab delimited	Varies
WHO	Health Inequality Data Repository	https://www.who.int/data/inequality-monitor/data	Disease/Health condition	oesophagus cancer	Cancer	Sex	Sex	Age-standardized rate per 100,000, DALYs per 100,000, YLDs per 100,000	Bar graphs, line graphs, tables	Yes CSV, tab delimited	Varies
WHO	Health Inequality Data Repository	https://www.who.int/data/inequality-monitor/data	Disease/Health condition	Stomach cancer	Cancer	Sex	Sex	Age-standardized rate per 100,000, DALYs per 100,000, YLDs per 100,000	Bar graphs, line graphs, tables	Yes CSV, tab delimited	Varies
WHO	Health Inequality Data Repository	https://www.who.int/data/inequality-monitor/data	Disease/Health condition	Colon and rectum cancer	Cancer	Sex	Sex	Age-standardized rate per 100,000, DALYs per 100,000, YLDs per 100,000	Bar graphs, line graphs, tables	Yes CSV, tab delimited	Varies
WHO	Health Inequality Data Repository	https://www.who.int/data/inequality-monitor/data	Disease/Health condition	Liver cancer	Cancer	Sex	Sex	Age-standardized rate per 100,000, DALYs per 100,000, YLDs per 100,000	Bar graphs, line graphs, tables	Yes CSV, tab delimited	Varies
WHO	Health Inequality Data Repository	https://www.who.int/data/inequality-monitor/data	Disease/Health condition	Pancreatic cancer	Cancer	Sex	Sex	Age-standardized rate per 100,000, DALYs per 100,000, YLDs per 100,000	Bar graphs, line graphs, tables	Yes CSV, tab delimited	Varies
WHO	Health Inequality Data Repository	https://www.who.int/data/inequality-monitor/data	Disease/Health condition	Trachea, bronchus, lung cancers	Cancer	Sex	Sex	Age-standardized rate per 100,000, DALYs per 100,000, YLDs per 100,000	Bar graphs, line graphs, tables	Yes CSV, tab delimited	Varies
WHO	Health Inequality Data Repository	https://www.who.int/data/inequality-monitor/data	Disease/Health condition	Melanoma and skin cancer	Cancer	Sex	Sex	Age-standardized rate per 100,000, DALYs per 100,000, YLDs per 100,000	Bar graphs, line graphs, tables	Yes CSV, tab delimited	Varies
WHO	Health Inequality Data Repository	https://www.who.int/data/inequality-monitor/data	Disease/Health condition	Breast cancer	Cancer	Sex	Sex	Age-standardized rate per 100,000, DALYs per 100,000, YLDs per 100,000	Bar graphs, line graphs, tables	Yes CSV, tab delimited	Varies
WHO	Health Inequality Data Repository	https://www.who.int/data/inequality-monitor/data	Disease/Health condition	Uterine cancer	Cancer	Sex	Sex	Age-standardized rate per 100,000, DALYs per 100,000, YLDs per 100,000	Bar graphs, line graphs, tables	Yes CSV, tab delimited	Varies
WHO	Health Inequality Data Repository	https://www.who.int/data/inequality-monitor/data	Disease/Health condition	Ovarian cancer	Cancer	Sex	Sex	Age-standardized rate per 100,000, DALYs per 100,000, YLDs per 100,000	Bar graphs, line graphs, tables	Yes CSV, tab delimited	Varies
WHO	Health Inequality Data Repository	https://www.who.int/data/inequality-monitor/data	Disease/Health condition	Prostate cancer	Cancer	Sex	Sex	Age-standardized rate per 100,000, DALYs per 100,000, YLDs per 100,000	Bar graphs, line graphs, tables	Yes CSV, tab delimited	Varies
WHO	Health Inequality Data Repository	https://www.who.int/data/inequality-monitor/data	Disease/Health condition	Testicular cancer	Cancer	Sex	Sex	Age-standardized rate per 100,000, DALYs per 100,000, YLDs per 100,000	Bar graphs, line graphs, tables	Yes CSV, tab delimited	Varies
WHO	Health Inequality Data Repository	https://www.who.int/data/inequality-monitor/data	Disease/Health condition	Renal cancer	Cancer	Sex	Sex	Age-standardized rate per 100,000, DALYs per 100,000, YLDs per 100,000	Bar graphs, line graphs, tables	Yes CSV, tab delimited	Varies
WHO	Health Inequality Data Repository	https://www.who.int/data/inequality-monitor/data	Disease/Health condition	Larynx cancer	Cancer	Sex	Sex	Age-standardized rate per 100,000, DALYs per 100,000, YLDs per 100,000	Bar graphs, line graphs, tables	Yes CSV, tab delimited	Varies
WHO	Health Inequality Data Repository	https://www.who.int/data/inequality-monitor/data	Disease/Health condition	Thyroid cancer	Cancer	Sex	Sex	Age-standardized rate per 100,000, DALYs per 100,000, YLDs per 100,000	Bar graphs, line graphs, tables	Yes CSV, tab delimited	Varies
WHO	Health Inequality Data Repository	https://www.who.int/data/inequality-monitor/data	Disease/Health condition	Mesothelioma	Cancer	Sex	Sex	Age-standardized rate per 100,000, DALYs per 100,000, YLDs per 100,000	Bar graphs, line graphs, tables	Yes CSV, tab delimited	Varies
WHO	Health Inequality Data Repository	https://www.who.int/data/inequality-monitor/data	Disease/Health condition	Lymphoma and multiple myeloma	Cancer	Sex	Sex	Age-standardized rate per 100,000, DALYs per 100,000, YLDs per 100,000	Bar graphs, line graphs, tables	Yes CSV, tab delimited	Varies
WHO	Health Inequality Data Repository	https://www.who.int/data/inequality-monitor/data	Disease/Health condition	Lip and oral cavity cancer	Cancer	Sex	Sex	Age-standardized rate per 100,000, DALYs per 100,000, YLDs per 100,000	Bar graphs, line graphs, tables	Yes CSV, tab delimited	Varies
WHO	Health Inequality Data Repository	https://www.who.int/data/inequality-monitor/data	Disease/Health condition	Nasopharynx cancer	Cancer	Sex	Sex	Age-standardized rate per 100,000, DALYs per 100,000, YLDs per 100,000	Bar graphs, line graphs, tables	Yes CSV, tab delimited	Varies
WHO	Health Inequality Data Repository	https://www.who.int/data/inequality-monitor/data	Disease/Health condition	Bladder cancer	Cancer	Sex	Sex	Age-standardized rate per 100,000, DALYs per 100,000, YLDs per 100,000	Bar graphs, line graphs, tables	Yes CSV, tab delimited	Varies
WHO	Health Inequality Data Repository	https://www.who.int/data/inequality-monitor/data	Disease/Health condition	Brain and central nervous system cancer	Cancer	Sex	Sex	Age-standardized rate per 100,000, DALYs per 100,000, YLDs per 100,000	Bar graphs, line graphs, tables	Yes CSV, tab delimited	Varies
WHO	Health Inequality Data Repository	https://www.who.int/data/inequality-monitor/data	Disease/Health condition	Non-melanoma skin cancer	Cancer	Sex	Sex	Age-standardized rate per 100,000, DALYs per 100,000, YLDs per 100,000	Bar graphs, line graphs, tables	Yes CSV, tab delimited	Varies
WHO	Health Inequality Data Repository	https://www.who.int/data/inequality-monitor/data	Disease/Health condition	Leukemia	Cancer	Sex	Sex	Age-standardized rate per 100,000, DALYs per 100,000, YLDs per 100,000	Bar graphs, line graphs, tables	Yes CSV, tab delimited	Varies
WHO	Health Inequality Data Repository	https://www.who.int/data/inequality-monitor/data	Disease/Health condition	Other cancers	Cancer	Sex	Sex	Age-standardized rate per 100,000, DALYs per 100,000, YLDs per 100,000	Bar graphs, line graphs, tables	Yes CSV, tab delimited	Varies
WHO	Health Inequality Data Repository	https://www.who.int/data/inequality-monitor/data	Disease/Health condition	Other cancers	Cancer	Age	Age	Age-standardized rate per 100,000, DALYs per 100,000, YLDs per 100,000	Bar graphs, line graphs, tables	Yes CSV, tab delimited	Varies
WHO	Health Inequality Data Repository	https://www.who.int/data/inequality-monitor/data	Disease/Health condition	Diabetes	Endocrine disease	Sex	Sex	Age-standardized rate per 100,000, DALYs per 100,000, YLDs per 100,000	Bar graphs, line graphs, tables	Yes CSV, tab delimited	Varies
WHO	Health Inequality Data Repository	https://www.who.int/data/inequality-monitor/data	Disease/Health condition	Diabetes	Endocrine disease	Age	Age	Age-standardized rate per 100,000, DALYs per 100,000, YLDs per 100,000	Bar graphs, line graphs, tables	Yes CSV, tab delimited	Varies
WHO	Health Inequality Data Repository	https://www.who.int/data/inequality-monitor/data	Disease/Health condition	Endocrine, blood, immune disorders	Endocrine disease	Sex	Sex	Age-standardized rate per 100,000, DALYs per 100,000, YLDs per 100,000	Bar graphs, line graphs, tables	Yes CSV, tab delimited	Varies
WHO	Health Inequality Data Repository	https://www.who.int/data/inequality-monitor/data	Disease/Health condition	Endocrine, blood, immune disorders	Endocrine disease	Age	Age	Age-standardized rate per 100,000, DALYs per 100,000, YLDs per 100,000	Bar graphs, line graphs, tables	Yes CSV, tab delimited	Varies
WHO	Health Inequality Data Repository	https://www.who.int/data/inequality-monitor/data	Disease/Health condition	Mental and substance use disorders	Mental health	Sex	Sex	Age-standardized rate per 100,000, DALYs per 100,000, YLDs per 100,000	Bar graphs, line graphs, tables	Yes CSV, tab delimited	Varies
WHO	Health Inequality Data Repository	https://www.who.int/data/inequality-monitor/data	Disease/Health condition	Mental and substance use disorders	Mental health	Age	Age	Age-standardized rate per 100,000, DALYs per 100,000, YLDs per 100,000	Bar graphs, line graphs, tables	Yes CSV, tab delimited	Varies
WHO	Health Inequality Data Repository	https://www.who.int/data/inequality-monitor/data	Disease/Health condition	Neurological conditions	Nervous system disorder	Sex	Sex	Age-standardized rate per 100,000, DALYs per 100,000, YLDs per 100,000	Bar graphs, line graphs, tables	Yes CSV, tab delimited	Varies
WHO	Health Inequality Data Repository	https://www.who.int/data/inequality-monitor/data	Disease/Health condition	Neurological conditions	Nervous system disorder	Age	Age	Age-standardized rate per 100,000, DALYs per 100,000, YLDs per 100,000	Bar graphs, line graphs, tables	Yes CSV, tab delimited	Varies
WHO	Health Inequality Data Repository	https://www.who.int/data/inequality-monitor/data	Disease/Health condition	Sense organ diseases	Disease of the senses	Sex	Sex	Age-standardized rate per 100,000, DALYs per 100,000, YLDs per 100,000	Bar graphs, line graphs, tables	Yes CSV, tab delimited	Varies
WHO	Health Inequality Data Repository	https://www.who.int/data/inequality-monitor/data	Disease/Health condition	Sense organ diseases	Disease of the senses	Age	Age	Age-standardized rate per 100,000, DALYs per 100,000, YLDs per 100,000	Bar graphs, line graphs, tables	Yes CSV, tab delimited	Varies
WHO	Health Inequality Data Repository	https://www.who.int/data/inequality-monitor/data	Disease/Health condition	CVD	Cardiovascular disease	Sex	Sex	Age-standardized rate per 100,000, DALYs per 100,000, YLDs per 100,000	Bar graphs, line graphs, tables	Yes CSV, tab delimited	Varies
WHO	Health Inequality Data Repository	https://www.who.int/data/inequality-monitor/data	Disease/Health condition	CVD	Cardiovascular disease	Age	Age	Age-standardized rate per 100,000, DALYs per 100,000, YLDs per 100,000	Bar graphs, line graphs, tables	Yes CSV, tab delimited	Varies
WHO	Health Inequality Data Repository	https://www.who.int/data/inequality-monitor/data	Disease/Health condition	Digestive diseases	GI disorder and liver cirrhosis	Sex	Sex	Age-standardized rate per 100,000, DALYs per 100,000, YLDs per 100,000	Bar graphs, line graphs, tables	Yes CSV, tab delimited	Varies
WHO	Health Inequality Data Repository	https://www.who.int/data/inequality-monitor/data	Disease/Health condition	Digestive diseases	GI disorder and liver cirrhosis	Age	Age	Age-standardized rate per 100,000, DALYs per 100,000, YLDs per 100,000	Bar graphs, line graphs, tables	Yes CSV, tab delimited	Varies
WHO	Health Inequality Data Repository	https://www.who.int/data/inequality-monitor/data	Disease/Health condition	Genitourinary diseases	Genitourinary disease	Sex	Sex	Age-standardized rate per 100,000, DALYs per 100,000, YLDs per 100,000	Bar graphs, line graphs, tables	Yes CSV, tab delimited	Varies
WHO	Health Inequality Data Repository	https://www.who.int/data/inequality-monitor/data	Disease/Health condition	Genitourinary diseases	Genitourinary disease	Age	Age	Age-standardized rate per 100,000, DALYs per 100,000, YLDs per 100,000	Bar graphs, line graphs, tables	Yes CSV, tab delimited	Varies
WHO	Health Inequality Data Repository	https://www.who.int/data/inequality-monitor/data	Disease/Health condition	Thalassemia and SCD	Hematological disorder	Sex	Sex	Age-standardized rate per 100,000, DALYs per 100,000, YLDs per 100,000	Bar graphs, line graphs, tables	Yes CSV, tab delimited	Varies
WHO	Health Inequality Data Repository	https://www.who.int/data/inequality-monitor/data	Disease/Health condition	Alzheimers	Nervous system disorder	Sex	Sex	Age-standardized rate per 100,000, DALYs per 100,000, YLDs per 100,000	Bar graphs, line graphs, tables	Yes CSV, tab delimited	Varies
WHO	Health Inequality Data Repository	https://www.who.int/data/inequality-monitor/data	Disease/Health condition	Parkinsons	Nervous system disorder	Sex	Sex	Age-standardized rate per 100,000, DALYs per 100,000, YLDs per 100,000	Bar graphs, line graphs, tables	Yes CSV, tab delimited	Varies
WHO	Health Inequality Data Repository	https://www.who.int/data/inequality-monitor/data	Disease/Health condition	Multiple sclerosis	Nervous system disorder	Sex	Sex	Age-standardized rate per 100,000, DALYs per 100,000, YLDs per 100,000	Bar graphs, line graphs, tables	Yes CSV, tab delimited	Varies
WHO	Health Inequality Data Repository	https://www.who.int/data/inequality-monitor/data	Disease/Health condition	Epilepsy	Nervous system disorder	Sex	Sex	Age-standardized rate per 100,000, DALYs per 100,000, YLDs per 100,000	Bar graphs, line graphs, tables	Yes CSV, tab delimited	Varies
WHO	Health Inequality Data Repository	https://www.who.int/data/inequality-monitor/data	Disease/Health condition	Neurological conditions	Nervous system disorder	Sex	Sex	Age-standardized rate per 100,000, DALYs per 100,000, YLDs per 100,000	Bar graphs, line graphs, tables	Yes CSV, tab delimited	Varies
WHO	Health Inequality Data Repository	https://www.who.int/data/inequality-monitor/data	Disease/Health condition	Eye diseases	Disease of the senses	Sex	Sex	Age-standardized rate per 100,000, DALYs per 100,000, YLDs per 100,000	Bar graphs, line graphs, tables	Yes CSV, tab delimited	Varies
WHO	Health Inequality Data Repository	https://www.who.int/data/inequality-monitor/data	Disease/Health condition	Stroke	Cardiovascular disease	Sex	Sex	Age-standardized rate per 100,000, DALYs per 100,000, YLDs per 100,000, percentage	Bar graphs, line graphs, tables	Yes CSV, tab delimited	Varies
WHO	Health Inequality Data Repository	https://www.who.int/data/inequality-monitor/data	Disease/Health condition	Stroke	Cardiovascular disease	Age	Age	Percentage	Bar graphs, line graphs, tables	Yes CSV, tab delimited	Varies
WHO	Health Inequality Data Repository	https://www.who.int/data/inequality-monitor/data	Disease/Health condition	Stroke	Cardiovascular disease	Disability status	Activity limitation	Percentage	Bar graphs, line graphs, tables	Yes CSV, tab delimited	Varies
WHO	Health Inequality Data Repository	https://www.who.int/data/inequality-monitor/data	Disease/Health condition	Stroke	Cardiovascular disease	Migratory status	Immigration status/language	Percentage	Bar graphs, line graphs, tables	Yes CSV, tab delimited	Varies
WHO	Health Inequality Data Repository	https://www.who.int/data/inequality-monitor/data	Disease/Health condition	Stroke	Cardiovascular disease	Type of migrant	Immigration status/language	Percentage	Bar graphs, line graphs, tables	Yes CSV, tab delimited	Varies
WHO	Health Inequality Data Repository	https://www.who.int/data/inequality-monitor/data	Disease/Health condition	Stroke	Cardiovascular disease	Economic status	SES	Percentage	Bar graphs, line graphs, tables	Yes CSV, tab delimited	Varies
WHO	Health Inequality Data Repository	https://www.who.int/data/inequality-monitor/data	Disease/Health condition	Stroke	Cardiovascular disease	Education	Education	Percentage	Bar graphs, line graphs, tables	Yes CSV, tab delimited	Varies
WHO	Health Inequality Data Repository	https://www.who.int/data/inequality-monitor/data	Disease/Health condition	Stroke	Cardiovascular disease	Place of residence	Urbanisation	Percentage	Bar graphs, line graphs, tables	Yes CSV, tab delimited	Varies
WHO	Health Inequality Data Repository	https://www.who.int/data/inequality-monitor/data	Disease/Health condition	Other circulatory diseases	Cardiovascular disease	Sex	Sex	Age-standardized rate per 100,000, DALYs per 100,000, YLDs per 100,000	Bar graphs, line graphs, tables	Yes CSV, tab delimited	Varies
WHO	Health Inequality Data Repository	https://www.who.int/data/inequality-monitor/data	Disease/Health condition	COPD	Respiratory disease	Sex	Sex	Age-standardized rate per 100,000, DALYs per 100,000, YLDs per 100,000	Bar graphs, line graphs, tables	Yes CSV, tab delimited	Varies
WHO	Health Inequality Data Repository	https://www.who.int/data/inequality-monitor/data	Disease/Health condition	Asthma	Respiratory disease	Sex	Sex	Age-standardized rate per 100,000, DALYs per 100,000, YLDs per 100,000	Bar graphs, line graphs, tables	Yes CSV, tab delimited	Varies
WHO	Health Inequality Data Repository	https://www.who.int/data/inequality-monitor/data	Disease/Health condition	Cirrhosis	GI disorder and liver cirrhosis	Sex	Sex	Age-standardized rate per 100,000, DALYs per 100,000, YLDs per 100,000	Bar graphs, line graphs, tables	Yes CSV, tab delimited	Varies
WHO	Health Inequality Data Repository	https://www.who.int/data/inequality-monitor/data	Disease/Health condition	IBD	GI disorder and liver cirrhosis	Sex	Sex	Age-standardized rate per 100,000, DALYs per 100,000, YLDs per 100,000	Bar graphs, line graphs, tables	Yes CSV, tab delimited	Varies
WHO	Health Inequality Data Repository	https://www.who.int/data/inequality-monitor/data	Disease/Health condition	Renal diseases	Genitourinary disease	Sex	Sex	Age-standardized rate per 100,000, DALYs per 100,000, YLDs per 100,000	Bar graphs, line graphs, tables	Yes CSV, tab delimited	Varies
WHO	Health Inequality Data Repository	https://www.who.int/data/inequality-monitor/data	Disease/Health condition	Gynecological diseases	Genitourinary disease	Sex	Sex	Age-standardized rate per 100,000, DALYs per 100,000, YLDs per 100,000	Bar graphs, line graphs, tables	Yes CSV, tab delimited	Varies
WHO	Health Inequality Data Repository	https://www.who.int/data/inequality-monitor/data	Disease/Health condition	Musculoskeletal diseases	Musculoskeletal disease	Sex	Sex	Age-standardized rate per 100,000, DALYs per 100,000, YLDs per 100,000	Bar graphs, line graphs, tables	Yes CSV, tab delimited	Varies
WHO	Health Inequality Data Repository	https://www.who.int/data/inequality-monitor/data	Disease/Health condition	Skin diseases	Skin disorder	Sex	Sex	DALYs per 100,000, YLDs per 100,000	Bar graphs, line graphs, tables	Yes CSV, tab delimited	Varies
WHO	Health Inequality Data Repository	https://www.who.int/data/inequality-monitor/data	Disease/Health condition	Congenital abnormalities	Maternal/perinatal condition	Sex	Sex	Age-standardized rate per 100,000, DALYs per 100,000, YLDs per 100,000	Bar graphs, line graphs, tables	Yes CSV, tab delimited	Varies
WHO	Health Inequality Data Repository	https://www.who.int/data/inequality-monitor/data	Disease/Health condition	Congenital abnormalities	Maternal/perinatal condition	Age	Age	Age-standardized rate per 100,000, DALYs per 100,000, YLDs per 100,000	Bar graphs, line graphs, tables	Yes CSV, tab delimited	Varies
WHO	Health Inequality Data Repository	https://www.who.int/data/inequality-monitor/data	Disease/Health condition	Oral and dental health	Dental health	Sex	Sex	Age-standardized rate per 100,000, DALYs per 100,000, YLDs per 100,000	Bar graphs, line graphs, tables	Yes CSV, tab delimited	Varies
WHO	Health Inequality Data Repository	https://www.who.int/data/inequality-monitor/data	Disease/Health condition	Oral and dental health	Dental health	Age	Age	Age-standardized rate per 100,000, DALYs per 100,000, YLDs per 100,000	Bar graphs, line graphs, tables	Yes CSV, tab delimited	Varies
WHO	Health Inequality Data Repository	https://www.who.int/data/inequality-monitor/data	Disease/Health condition	Injuries , poisonings, and accidents	Injury	Sex	Sex	Age-standardized rate per 100,000, DALYs per 100,000, YLDs per 100,000, rate per 100,000	Bar graphs, line graphs, tables	Yes CSV, tab delimited	Varies
WHO	Health Inequality Data Repository	https://www.who.int/data/inequality-monitor/data	Disease/Health condition	Injuries , poisonings, and accidents	Injury	Place of residence	Urbanisation	rate per 100,000 employees	Bar graphs, line graphs, tables	Yes CSV, tab delimited	Varies
WHO	Health Inequality Data Repository	https://www.who.int/data/inequality-monitor/data	Disease/Health condition	Injuries , poisonings, and accidents	Injury	Education	Education	rate per 100,000 employees	Bar graphs, line graphs, tables	Yes CSV, tab delimited	Varies
WHO	Health Inequality Data Repository	https://www.who.int/data/inequality-monitor/data	Disease/Health condition	occupational injuries	Injury	Sex	Sex	rate per 100,000 employees	Bar graphs, line graphs, tables	Yes CSV, tab delimited	Varies
WHO	Health Inequality Data Repository	https://www.who.int/data/inequality-monitor/data	Disease/Health condition	occupational injuries	Injury	Migratory status	Immigration status/language	rate per 100,000 employees	Bar graphs, line graphs, tables	Yes CSV, tab delimited	Varies
WHO	Health Inequality Data Repository	https://www.who.int/data/inequality-monitor/data	Disease/Health condition	occupational injuries	Injury	Type of migrant	Immigration status/language	rate per 100,000 employees	Bar graphs, line graphs, tables	Yes CSV, tab delimited	Varies
WHO	Health Inequality Data Repository	https://www.who.int/data/inequality-monitor/data	Deaths	occupational injuries	Mortality/life expectancy	Sex	Sex	rate per 100,000 employees	Bar graphs, line graphs, tables	Yes CSV, tab delimited	Varies
WHO	Health Inequality Data Repository	https://www.who.int/data/inequality-monitor/data	Deaths	occupational injuries	Mortality/life expectancy	Migratory status	Immigration status/language	rate per 100,000 employees	Bar graphs, line graphs, tables	Yes CSV, tab delimited	Varies
WHO	Health Inequality Data Repository	https://www.who.int/data/inequality-monitor/data	Deaths	occupational injuries	Mortality/life expectancy	Type of migrant	Immigration status/language	rate per 100,000 employees	Bar graphs, line graphs, tables	Yes CSV, tab delimited	Varies
WHO	Health Inequality Data Repository	https://www.who.int/data/inequality-monitor/data	Disease/Health condition	Injuries , poisonings, and accidents	Injury	Age	Age	Age-standardized rate per 100,000, DALYs per 100,000, YLDs per 100,000	Bar graphs, line graphs, tables	Yes CSV, tab delimited	Varies
WHO	Health Inequality Data Repository	https://www.who.int/data/inequality-monitor/data	Disease/Health condition	NTDs and malaria	Infectious disease	Sex	Sex	Age-standardized rate per 100,000, percentage	Bar graphs, line graphs, tables	Yes CSV, tab delimited	Varies
WHO	Health Inequality Data Repository	https://www.who.int/data/inequality-monitor/data	Disease/Health condition	NTDs and malaria	Infectious disease	Age	Age	Percentage	Bar graphs, line graphs, tables	Yes CSV, tab delimited	Varies
WHO	Health Inequality Data Repository	https://www.who.int/data/inequality-monitor/data	Disease/Health condition	NTDs and malaria	Infectious disease	Geography	Geography	Percentage	Bar graphs, line graphs, tables	Yes CSV, tab delimited	Varies
WHO	Health Inequality Data Repository	https://www.who.int/data/inequality-monitor/data	Disease/Health condition	NTDs and malaria	Infectious disease	Economic status	SES	Percentage	Bar graphs, line graphs, tables	Yes CSV, tab delimited	Varies
WHO	Health Inequality Data Repository	https://www.who.int/data/inequality-monitor/data	Disease/Health condition	NTDs and malaria	Infectious disease	Education	Education	Percentage	Bar graphs, line graphs, tables	Yes CSV, tab delimited	Varies
WHO	Health Inequality Data Repository	https://www.who.int/data/inequality-monitor/data	Disease/Health condition	NTDs and malaria	Infectious disease	Place of residence	Urbanisation	Percentage	Bar graphs, line graphs, tables	Yes CSV, tab delimited	Varies
WHO	Health Inequality Data Repository	https://www.who.int/data/inequality-monitor/data	Disease/Health condition	Chagas disease	Infectious disease	Sex	Sex	Age-standardized rate per 100,000	Bar graphs, line graphs, tables	Yes CSV, tab delimited	Varies
WHO	Health Inequality Data Repository	https://www.who.int/data/inequality-monitor/data	Disease/Health condition	Leishmaniasis	Infectious disease	Sex	Sex	Age-standardized rate per 100,000	Bar graphs, line graphs, tables	Yes CSV, tab delimited	Varies
WHO	Health Inequality Data Repository	https://www.who.int/data/inequality-monitor/data	Disease/Health condition	African trypanosomiasis	Infectious disease	Sex	Sex	Age-standardized rate per 100,000	Bar graphs, line graphs, tables	Yes CSV, tab delimited	Varies
WHO	Health Inequality Data Repository	https://www.who.int/data/inequality-monitor/data	Disease/Health condition	Schistosomiasis	Infectious disease	Sex	Sex	Age-standardized rate per 100,000	Bar graphs, line graphs, tables	Yes CSV, tab delimited	Varies
[truncated: 66 more rows]

## Sheet: Abbreviations
AIDS	Acquired immunodeficiency syndrome
CFR	Case fatality rate
CHD	Coronary heart disease
CHIME	COVID-19 Health Inequalities Monitoring for England
[truncated: 29 more rows]
